# Supplementary material for: Bioinformatic analysis and clinical diagnostic value of hsa_circ_0004099 in acute ischemic stroke
Source: PLoS One. 2022 Nov 18;17(11):e0277832. doi: 10.1371/journal.pone.0277832 (PMC9674149; doi:10.1371/journal.pone.0277832)
Supplement: S1 Table — (XLSX) [file pone.0277832.s002.xlsx]

## Sheet: Sheet1
UP
circRNA	logFC	P.Value	AveExpr	t	adj.P.Val	B
hsa_circ_0001050	2.84725	0.0239153	6.48076	2.92645	0.168589	-3.858
hsa_circ_0049637	2.63204	0.00496916	7.7036	4.15264	0.0736035	-2.18888
hsa_circ_0007290	2.62745	0.00425072	6.64168	4.28503	0.0670062	-2.0213
hsa_circ_0001445	2.62396	0.055114	7.0919	2.33052	0.247312	-4.71883
hsa_circ_0092337	2.61294	0.0094124	9.34279	3.63286	0.10676	-2.87214
hsa_circ_0083092	2.52418	0.0323176	7.84066	2.70856	0.194301	-4.17156
hsa_circ_0000607	2.46261	0.00522782	6.4125	4.11009	0.075569	-2.24329
hsa_circ_0007270	2.37992	0.00520911	6.90012	4.11309	0.075569	-2.23945
hsa_circ_0075341	2.36275	0.0188378	6.92344	3.10228	0.148909	-3.60754
hsa_circ_0004494	2.28681	0.0050331	7.43177	4.1419	0.0738416	-2.20259
hsa_circ_0004808	2.28491	0.00318224	6.39373	4.53655	0.0578477	-1.71033
hsa_circ_0030720	2.26601	0.0301797	6.91528	2.75774	0.187994	-4.10055
hsa_circ_0001801	2.23239	0.0523488	6.47915	2.36663	0.242657	-4.66663
hsa_circ_0001772	2.19996	0.0611114	7.98516	2.25821	0.259183	-4.82314
hsa_circ_0000097	2.18822	0.00415785	6.76966	4.30394	0.0664149	-1.99759
hsa_circ_0001085	2.18471	0.00436122	5.8623	4.26312	0.0683247	-2.04885
hsa_circ_0005752	2.1645	0.0160383	6.4386	3.22258	0.13637	-3.43788
hsa_circ_0008620	2.16372	0.0225737	7.58515	2.96872	0.164807	-3.79755
hsa_circ_0001346	2.15213	0.0206221	6.84389	3.03525	0.156427	-3.7027
hsa_circ_0000339	2.11489	0.01567	6.4263	3.24008	0.13511	-3.41333
hsa_circ_0008260	2.11448	0.0406734	8.37654	2.54462	0.217729	-4.40886
hsa_circ_0003908	2.11162	0.0113971	6.5222	3.48335	0.116939	-3.07581
hsa_circ_0013729	2.10561	0.0224848	6.41167	2.97161	0.16427	-3.79342
DOWN
hsa_circ_0004099	-3.52227	0.000117047	8.02326	-8.14963	0.00995752	1.80395
hsa_circ_0082319	-3.4919	5.28839e-06	10.3075	-13.4288	0.00219631	4.86093
hsa_circ_0052372	-3.41786	2.74632e-06	9.41658	-14.8873	0.00193365	5.45104
hsa_circ_0087631	-3.37803	2.40537e-06	10.2402	-15.2	0.00193365	5.5673
hsa_circ_0045932	-3.24657	1.87567e-06	8.74558	-15.8038	0.00193365	5.78244
hsa_circ_0010027	-3.17274	3.04427e-06	8.92487	-14.6485	0.00193365	5.35996
hsa_circ_0092342	-3.10148	2.06406e-07	9.45977	-22.2736	0.00111439	7.49631
hsa_circ_0004183	-2.95895	0.000576806	12.2773	-6.21083	0.0231537	0.121788
hsa_circ_0051778	-2.93609	6.02955e-07	10.6857	-18.8628	0.00193365	6.71013
hsa_circ_0007059	-2.90722	1.14e-06	8.22875	-17.0821	0.00193365	6.20075
hsa_circ_0007850	-2.87661	1.96659e-06	10.9614	-15.6872	0.00193365	5.74181
hsa_circ_0001666	-2.75837	0.0013438	13.4282	-5.33755	0.0354777	-0.783843
hsa_circ_0000367	-2.73782	0.00232195	14.041	-4.81995	0.0478481	-1.37153
hsa_circ_0004121	-2.7285	4.96672e-06	11.6107	-13.5624	0.00219631	4.91851
hsa_circ_0000094	-2.67657	1.16167e-06	6.98666	-17.032	0.00193365	6.18525
hsa_circ_0028883	-2.65935	0.000181612	9.416	-7.57276	0.0127341	1.3453
hsa_circ_0028882	-2.46317	0.00012029	9.84643	-8.1127	0.0100689	1.77554
hsa_circ_0029965	-2.45527	0.000253379	8.71534	-7.15822	0.0143972	0.994973
hsa_circ_0007376	-2.44024	1.33569e-06	7.17867	-16.665	0.00193365	6.06951
hsa_circ_0092299	-2.42096	5.21886e-06	12.1395	-13.4569	0.00219631	4.87309
hsa_circ_0075393	-2.41738	2.06229e-06	11.012	-15.5709	0.00193365	5.70087
hsa_circ_0055243	-2.40462	2.43433e-06	8.05034	-15.1715	0.00193365	5.55685
hsa_circ_0090364	-2.40065	6.31739e-06	10.2218	-13.0569	0.00233958	4.69664
hsa_circ_0048148	-2.38846	0.000152587	6.65756	-7.79723	0.0116954	1.52762
hsa_circ_0047085	-2.38638	1.09149e-05	8.66691	-11.9725	0.0028746	4.18118
hsa_circ_0040016	-2.36843	1.69389e-05	6.78812	-11.1618	0.00365813	3.75666
hsa_circ_0000691	-2.35703	0.00401569	14.1775	-4.33381	0.0654932	-1.96023
hsa_circ_0004194	-2.3371	5.98933e-06	9.10567	-13.1674	0.00233958	4.74609
hsa_circ_0079201	-2.3119	2.33691e-05	9.70628	-10.6004	0.00420566	3.4406
hsa_circ_0000288	-2.30582	0.00285934	13.0356	-4.6316	0.054167	-1.59533
hsa_circ_0011474	-2.28266	2.27648e-05	8.39728	-10.6452	0.00420566	3.46649
hsa_circ_0008685	-2.28023	0.0117961	7.88818	-3.45673	0.118726	-3.11238
hsa_circ_0001257	-2.27635	3.0244e-06	9.9058	-14.6636	0.00193365	5.36577
hsa_circ_0068669	-2.27439	3.49231e-06	10.3493	-14.3358	0.00206168	5.23754
hsa_circ_0000122	-2.25737	0.000255939	13.6656	-7.146	0.0143972	0.984365
hsa_circ_0021652	-2.21217	0.00291953	12.3765	-4.613	0.0547582	-1.61773
hsa_circ_0075829	-2.20258	2.69262e-06	7.08573	-14.9335	0.00193365	5.46843
hsa_circ_0045905	-2.18576	3.94965e-06	10.5066	-14.061	0.00211527	5.12688
hsa_circ_0007158	-2.17539	6.71671e-06	11.4982	-12.931	0.00233958	4.63962
hsa_circ_0050102	-2.15556	1.25605e-05	9.02916	-11.7077	0.00308246	4.04647
hsa_circ_0018004	-2.12877	6.42597e-06	9.59606	-13.0218	0.00233958	4.68081
hsa_circ_0006903	-2.11251	1.51556e-05	6.98496	-11.3621	0.0034673	3.86492
hsa_circ_0046419	-2.09378	3.31391e-05	12.1215	-10.02	0.00559118	3.09297
hsa_circ_0021647	-2.08869	0.00316291	12.0341	-4.54193	0.0578477	-1.70378
hsa_circ_0082711	-2.08775	4.85225e-05	7.57702	-9.41892	0.0065488	2.70855
hsa_circ_0088200	-2.08078	4.95754e-06	7.00706	-13.5664	0.00219631	4.9202
hsa_circ_0050263	-2.07969	5.79915e-05	8.64443	-9.14898	0.00711583	2.5272
hsa_circ_0091419	-2.02643	0.000273042	10.2163	-7.06775	0.0148905	0.916066
