# Supplementary material for: Bioinformatic analysis and clinical diagnostic value of hsa_circ_0004099 in acute ischemic stroke
Source: PLoS One. 2022 Nov 18;17(11):e0277832. doi: 10.1371/journal.pone.0277832 (PMC9674149; doi:10.1371/journal.pone.0277832)
Supplement: S2 Table — (XLSX) [file pone.0277832.s003.xlsx]

## Sheet: circBank
circBank ID	circbase ID	length	miRNA ID (miR_ID)	miRanda binding	targetscan binding
				site (positions)	site (positions)
hsa_circDENND5A_002	hsa_circ_0004099	840	hsa-miR-4732-5p	813	348 492 633 827 353 497 638 833
hsa_circDENND5A_002	hsa_circ_0004099	840	hsa-miR-1179	160	178 363 185 368
hsa_circDENND5A_002	hsa_circ_0004099	840	hsa-miR-217	150	169 330 176 335
hsa_circDENND5A_002	hsa_circ_0004099	840	hsa-miR-3191-5p	690	404 704 409 710
hsa_circDENND5A_002	hsa_circ_0004099	840	hsa-miR-4292	214	225 31 232 37
hsa_circDENND5A_002	hsa_circ_0004099	840	hsa-miR-4459	640	439 654 444 660
hsa_circDENND5A_002	hsa_circ_0004099	840	hsa-miR-4498	29	43 591 49 596
hsa_circDENND5A_002	hsa_circ_0004099	840	hsa-miR-4656	575	44 590 49 596
hsa_circDENND5A_002	hsa_circ_0004099	840	hsa-miR-4691-5p	408	263 421 268 427
hsa_circDENND5A_002	hsa_circ_0004099	840	hsa-miR-509-3-5p	311	170 329 176 335
hsa_circDENND5A_002	hsa_circ_0004099	840	hsa-miR-510-3p	803	55 815 60 822
hsa_circDENND5A_002	hsa_circ_0004099	840	hsa-miR-513c-5p	595	609 96 615 102
hsa_circDENND5A_002	hsa_circ_0004099	840	hsa-miR-514b-5p	595	609 96 615 102
hsa_circDENND5A_002	hsa_circ_0004099	840	hsa-miR-561-5p	108	608 666 613 673
hsa_circDENND5A_002	hsa_circ_0004099	840	hsa-miR-593-5p	20	38 641 45 646
hsa_circDENND5A_002	hsa_circ_0004099	840	hsa-miR-6165	812	393 823 398 829
hsa_circDENND5A_002	hsa_circ_0004099	840	hsa-miR-6510-5p	379	392 824 398 829
hsa_circDENND5A_002	hsa_circ_0004099	840	hsa-miR-661	196	214 572 220 578
hsa_circDENND5A_002	hsa_circ_0004099	840	hsa-miR-6764-3p	396	409 704 415 710
hsa_circDENND5A_002	hsa_circ_0004099	840	hsa-miR-6791-5p	211	225 31 232 37
hsa_circDENND5A_002	hsa_circ_0004099	840	hsa-miR-6805-5p	580	390 593 395 599
hsa_circDENND5A_002	hsa_circ_0004099	840	hsa-miR-6824-3p	395	409 704 415 710
hsa_circDENND5A_002	hsa_circ_0004099	840	hsa-miR-6843-3p	394	406 707 412 714
hsa_circDENND5A_002	hsa_circ_0004099	840	hsa-miR-6848-3p	697	406 707 412 714
hsa_circDENND5A_002	hsa_circ_0004099	840	hsa-miR-6868-5p	687	41 701 46 708
hsa_circDENND5A_002	hsa_circ_0004099	840	hsa-miR-7843-5p	274	290 803 295 808
hsa_circDENND5A_002	hsa_circ_0004099	840	hsa-miR-7847-3p	584	567 597 572 603
hsa_circDENND5A_002	hsa_circ_0004099	840	hsa-miR-1226-5p	277	291 297
hsa_circDENND5A_002	hsa_circ_0004099	840	hsa-miR-129-1-3p	182	196 202
hsa_circDENND5A_002	hsa_circ_0004099	840	hsa-miR-129-2-3p	182	196 202
hsa_circDENND5A_002	hsa_circ_0004099	840	hsa-miR-1303	485	499 505
hsa_circDENND5A_002	hsa_circ_0004099	840	hsa-miR-154-3p	355	371 377
hsa_circDENND5A_002	hsa_circ_0004099	840	hsa-miR-1910-3p	499	511 517
hsa_circDENND5A_002	hsa_circ_0004099	840	hsa-miR-2278	811	825 832
hsa_circDENND5A_002	hsa_circ_0004099	840	hsa-miR-3118	562	577 583
hsa_circDENND5A_002	hsa_circ_0004099	840	hsa-miR-3154	788	805 811
hsa_circDENND5A_002	hsa_circ_0004099	840	hsa-miR-3163	283	299 305
hsa_circDENND5A_002	hsa_circ_0004099	840	hsa-miR-33a-5p	325	337 343
hsa_circDENND5A_002	hsa_circ_0004099	840	hsa-miR-33b-5p	326	337 343
hsa_circDENND5A_002	hsa_circ_0004099	840	hsa-miR-34c-5p	586	601 607
hsa_circDENND5A_002	hsa_circ_0004099	840	hsa-miR-3616-3p	275	290 297
hsa_circDENND5A_002	hsa_circ_0004099	840	hsa-miR-3616-5p	567	581 587
hsa_circDENND5A_002	hsa_circ_0004099	840	hsa-miR-3617-5p	516	528 534
hsa_circDENND5A_002	hsa_circ_0004099	840	hsa-miR-363-3p	322	334 340
hsa_circDENND5A_002	hsa_circ_0004099	840	hsa-miR-367-3p	320	334 340
hsa_circDENND5A_002	hsa_circ_0004099	840	hsa-miR-3689d	638	652 658
hsa_circDENND5A_002	hsa_circ_0004099	840	hsa-miR-3913-3p	360	374 380
hsa_circDENND5A_002	hsa_circ_0004099	840	hsa-miR-3972	187	200 206
hsa_circDENND5A_002	hsa_circ_0004099	840	hsa-miR-412-3p	415	429 436
hsa_circDENND5A_002	hsa_circ_0004099	840	hsa-miR-4288	75	86 92
hsa_circDENND5A_002	hsa_circ_0004099	840	hsa-miR-4289	348	360 366
hsa_circDENND5A_002	hsa_circ_0004099	840	hsa-miR-4446-3p	29	44 50
hsa_circDENND5A_002	hsa_circ_0004099	840	hsa-miR-4470	273	287 293
hsa_circDENND5A_002	hsa_circ_0004099	840	hsa-miR-449c-3p	301	315 322
hsa_circDENND5A_002	hsa_circ_0004099	840	hsa-miR-450b-3p	208	222 228
hsa_circDENND5A_002	hsa_circ_0004099	840	hsa-miR-4536-5p	336	350 357
hsa_circDENND5A_002	hsa_circ_0004099	840	hsa-miR-4659a-3p	85	99 105
hsa_circDENND5A_002	hsa_circ_0004099	840	hsa-miR-4659b-3p	85	99 105
hsa_circDENND5A_002	hsa_circ_0004099	840	hsa-miR-4688	590	604 610
hsa_circDENND5A_002	hsa_circ_0004099	840	hsa-miR-4698	283	79 85
hsa_circDENND5A_002	hsa_circ_0004099	840	hsa-miR-4723-5p	371	388 394
hsa_circDENND5A_002	hsa_circ_0004099	840	hsa-miR-4779	790	654 659
hsa_circDENND5A_002	hsa_circ_0004099	840	hsa-miR-508-5p	794	810 816
hsa_circDENND5A_002	hsa_circ_0004099	840	hsa-miR-512-5p	351	366 373
hsa_circDENND5A_002	hsa_circ_0004099	840	hsa-miR-513a-5p	433	441 447
hsa_circDENND5A_002	hsa_circ_0004099	840	hsa-miR-517a-3p	110	125 131
hsa_circDENND5A_002	hsa_circ_0004099	840	hsa-miR-517b-3p	110	125 131
hsa_circDENND5A_002	hsa_circ_0004099	840	hsa-miR-517c-3p	110	125 131
hsa_circDENND5A_002	hsa_circ_0004099	840	hsa-miR-526b-5p	191	208 213
hsa_circDENND5A_002	hsa_circ_0004099	840	hsa-miR-532-5p	527	540 546
hsa_circDENND5A_002	hsa_circ_0004099	840	hsa-miR-548an	234	245 252
hsa_circDENND5A_002	hsa_circ_0004099	840	hsa-miR-5582-3p	657	672 678
hsa_circDENND5A_002	hsa_circ_0004099	840	hsa-miR-5681a	32	47 54
hsa_circDENND5A_002	hsa_circ_0004099	840	hsa-miR-5689	173	186 192
hsa_circDENND5A_002	hsa_circ_0004099	840	hsa-miR-5691	397	411 417
hsa_circDENND5A_002	hsa_circ_0004099	840	hsa-miR-5698	371	388 394
hsa_circDENND5A_002	hsa_circ_0004099	840	hsa-miR-573	568	581 587
hsa_circDENND5A_002	hsa_circ_0004099	840	hsa-miR-616-5p	61	80 86
hsa_circDENND5A_002	hsa_circ_0004099	840	hsa-miR-619-5p	205	223 229
hsa_circDENND5A_002	hsa_circ_0004099	840	hsa-miR-6503-5p	326	341 347
hsa_circDENND5A_002	hsa_circ_0004099	840	hsa-miR-6515-5p	583	596 602
hsa_circDENND5A_002	hsa_circ_0004099	840	hsa-miR-665	643	655 661
hsa_circDENND5A_002	hsa_circ_0004099	840	hsa-miR-6722-3p	375	391 397
hsa_circDENND5A_002	hsa_circ_0004099	840	hsa-miR-6743-5p	589	604 610
hsa_circDENND5A_002	hsa_circ_0004099	840	hsa-miR-6754-3p	414	429 436
hsa_circDENND5A_002	hsa_circ_0004099	840	hsa-miR-6824-5p	714	728 734
hsa_circDENND5A_002	hsa_circ_0004099	840	hsa-miR-6837-3p	413	430 436
hsa_circDENND5A_002	hsa_circ_0004099	840	hsa-miR-6846-5p	578	592 598
hsa_circDENND5A_002	hsa_circ_0004099	840	hsa-miR-6848-5p	577	592 598
hsa_circDENND5A_002	hsa_circ_0004099	840	hsa-miR-6851-5p	638	652 658
hsa_circDENND5A_002	hsa_circ_0004099	840	hsa-miR-6866-5p	230	347 352
hsa_circDENND5A_002	hsa_circ_0004099	840	hsa-miR-6870-5p	376	388 394
hsa_circDENND5A_002	hsa_circ_0004099	840	hsa-miR-6882-5p	783	798 803
hsa_circDENND5A_002	hsa_circ_0004099	840	hsa-miR-7106-3p	210	228 234
hsa_circDENND5A_002	hsa_circ_0004099	840	hsa-miR-7111-5p	371	388 394
hsa_circDENND5A_002	hsa_circ_0004099	840	hsa-miR-7162-3p	576	587 593
hsa_circDENND5A_002	hsa_circ_0004099	840	hsa-miR-761	379	393 400
hsa_circDENND5A_002	hsa_circ_0004099	840	hsa-miR-767-5p	22	37 43
hsa_circDENND5A_002	hsa_circ_0004099	840	hsa-miR-769-3p	206	222 228
hsa_circDENND5A_002	hsa_circ_0004099	840	hsa-miR-7706	443	458 465
hsa_circDENND5A_002	hsa_circ_0004099	840	hsa-miR-8061	98	112 118

## Sheet: circinteractome
CircRNA	CircRNA (Top) - miRNA (Bottom) pairing	Site Type	CircRNA Start	CircRNA End	3' pairing	local AU	position	TA	SPS	context+ score	context+ score percentile
Mirbase ID
hsa_circ_0004099 (5' ... 3')	ACCAAGAUGCAGUAGGAAUGCUA	8mer-1a	178	185	-0.008	0.036	-0.069	0.001	0.016	-0.271	98
	|||||||
hsa-miR-1179 (3' ... 5')	GGUUGGUUACUUUCUUACGAA
hsa_circ_0004099 (5' ... 3')	UCUGCAGUGCAAUGCAGACCCUC	7mer-m8	343	349	0.021	0.041	-0.013	-0.011	-0.049	-0.131	80
	|||||||
hsa-miR-1182 (3' ... 5')	CAGUGUAGGGAGGGUUCUGGGAG
hsa_circ_0004099 (5' ... 3')	CAAUGCUGAGUAUGAUGUCCUAC	7mer-1a	377	383	0.001	0.031	-0.009	0.001	-0.031	-0.081	73
	||||||
hsa-miR-1197 (3' ... 5')	UCUUCAUCUGGUACACAGGAU
hsa_circ_0004099 (5' ... 3')	UCUGCCAGAGACCAAGUACCAAU	7mer-1a	715	721	0.001	0.015	-0.037	-0.035	-0.022	-0.152	76
	||||||
hsa-miR-1263 (3' ... 5')	UGAGUCAUACGGUCCCAUGGUA
hsa_circ_0004099 (5' ... 3')	UGACCAAACUGCAGCGCUUCAAC	7mer-1a	460	466	0.004	0.034	-0.009	-0.004	-0.015	-0.064	71
	||||||
hsa-miR-127-5p (3' ... 5')	UAGUCUCGGGAGACUCGAAGUC
hsa_circ_0004099 (5' ... 3')	UUAGCCGGGACACUCUCUACGUC	7mer-m8	493	499	0.003	0.043	-0.013	-0.097	0.01	-0.174	70
	|||||||
hsa-miR-1277 (3' ... 5')	UUUUAUGUAUAUAUAGAUGCAU
hsa_circ_0004099 (5' ... 3')	GACAUUUGGGUUUGCCCUCACAU	7mer-1a	293	299	0.001	-0.005	-0.018	-0.001	-0.052	-0.149	88
	||||||
hsa-miR-1294 (3' ... 5')	UCUGUUGUUACGGUUGGAGUGU
hsa_circ_0004099 (5' ... 3')	GGGACACUCUCUACGUCUCUAAG	7mer-m8	499	505	0.012	0.063	-0.014	0.001	0.043	-0.015	81
	|||||||
hsa-miR-1303 (3' ... 5')	UCUCGUUCUGGGGCAGAGAUUU
hsa_circ_0004099 (5' ... 3')	GAGCAGCAUGGAGGA--UGGUGAAG	7mer-1a	428	434	-0.016	0.048	-0.006	0.01	-0.032	-0.07	74
	||||| ||||||
hsa-miR-197 (3' ... 5')	CGACCCACCUCUUCCACCACUU
hsa_circ_0004099 (5' ... 3')	UGGUGCCAGCCCUUUCAUUUCAA	8mer-1a	53	60	-0.008	0.009	-0.101	0.051	0.105	-0.191	99
	|||||||
hsa-miR-203 (3' ... 5')	GAUCACCAGGAUUUGUAAAGUG
hsa_circ_0004099 (5' ... 3')	AUCCCUUUGACCAAGAUGCAGUA	8mer-1a	169	176	0.013	0.057	-0.072	0.005	-0.007	-0.251	97
	|||||||
hsa-miR-217 (3' ... 5')	AGGUUAGUCAAGGACUACGUCAU
hsa_circ_0004099 (5' ... 3')	UGGGCCAAUAAUCUGCCAGAGAC	7mer-1a	704	710	0.004	0.011	-0.036	0.026	-0.048	-0.117	81
	||||||
hsa-miR-326 (3' ... 5')	GACCUCCUUCCCGGGUCUCC
hsa_circ_0004099 (5' ... 3')	UGGGCCAAUAAUCUGCCAGAGAC	7mer-1a	704	710	0.004	0.011	-0.036	0.026	-0.048	-0.117	81
	||||||
hsa-miR-330-5p (3' ... 5')	CGGAUUCUGUGUCCGGGUCUCU
hsa_circ_0004099 (5' ... 3')	AGGCAUGUCGGAGCGUGCUGGAG	7mer-1a	556	562	0.001	0.052	-0.02	0.012	-0.063	-0.092	70
	||||||
hsa-miR-338-3p (3' ... 5')	GUUGUUUUAGUGACUACGACCU
hsa_circ_0004099 (5' ... 3')	AGGAGAAAAUUUUGAGCAGACAC	7mer-1a	86	92	0.004	0.001	-0.041	-0.01	-0.056	-0.176	83
	||||||
hsa-miR-346 (3' ... 5')	UCUCCGUCCGUACGCCCGUCUGU
hsa_circ_0004099 (5' ... 3')	UCACACCCAUGUCUUUCAUGAAG	7mer-1a	535	541	-0.002	0.04	-0.017	0.002	0.025	-0.026	76
	||||||
hsa-miR-433 (3' ... 5')	UGUGGCUCCUCGGGUAGUACUA
hsa_circ_0004099 (5' ... 3')	UUCAAGACCCAGGCUGAUCCCAG	7mer-m8	222	228	0.003	0.064	-0.03	-0.011	-0.04	-0.134	82
	|||||||
hsa-miR-450b-3p (3' ... 5')	AUACCUACGUUUUACUAGGGUU
hsa_circ_0004099 (5' ... 3')	UUCAAGACCCAGGCUGAUCCCAG	7mer-m8	222	228	-0.072	0.064	-0.03	-0.011	-0.04	-0.209	93
	|||||||| |||||||
hsa-miR-769-3p (3' ... 5')	UUGGUUCUGGGGCCU-CUAGGGUC
hsa_circ_0004099 (5' ... 3')	CCUCAGCCCCCUCCACUGCCCCU	7mer-m8	603	609	0.012	0.003	-0.029	0.029	-0.115	-0.22	90
	|||||||
hsa-miR-486-3p (3' ... 5')	UAGGACAUGACUCGACGGGGC
hsa_circ_0004099 (5' ... 3')	CAUGCACAAUGCUGA-GUAUGAUG	7mer-m8	371	377	-0.016	0.018	-0.009	-0.014	0.052	-0.089	90
	||| |||||||
hsa-miR-487a (3' ... 5')	UUGACCUACAGGGACAUACUAA
hsa_circ_0004099 (5' ... 3')	AGGGAUGGUGCCAGCCCUUUCAU	7mer-m8	48	54	0.021	0.027	-0.055	0.014	0.021	-0.092	91
	|||||||
hsa-miR-488 (3' ... 5')	CUGGUUCUUUAUCGGAAAGUU
hsa_circ_0004099 (5' ... 3')	UCGGGGUGGAGAAUGUGUUUCAG	7mer-1a	784	790	0.004	0.009	-0.045	0.025	0.038	-0.043	90
	||||||
hsa-miR-494 (3' ... 5')	CUCCAAAGGGCACAUACAAAGU
hsa_circ_0004099 (5' ... 3')	ACCACAUGCACAAUGCUGAGUAU	7mer-1a	367	373	-0.002	0.001	-0.01	0.004	-0.015	-0.096	84
	||||||
hsa-miR-510 (3' ... 5')	CACUAACGGUGAGAGGACUCAU
hsa_circ_0004099 (5' ... 3')	UACCACAUGCACAAUGCUGAGUA	8mer-1a	366	373	0.003	-0.015	-0.022	0.002	-0.067	-0.346	99
	|||||||
hsa-miR-512-5p (3' ... 5')	CUUUCACGGGAGUUCCGACUCAC
hsa_circ_0004099 (5' ... 3')	GAUGGUGAAGACACU--CCUGUGAC	7mer-m8	441	447	-0.044	0.016	-0.006	0.022	-0.034	-0.166	93
	||||| |||||||
hsa-miR-513a-5p (3' ... 5')	UACUGUGGAGGGACACUU
hsa_circ_0004099 (5' ... 3')	UUGAACUGCUCGGGG-UGGAGAAU	7mer-1a	775	781	-0.009	0.025	-0.044	0.023	-0.034	-0.113	84
	|||| ||||||
hsa-miR-515-5p (3' ... 5')	GUCUUUCACGAAAGAAAACCUCUU
hsa_circ_0004099 (5' ... 3')	CAAAUCUAAGGUCCUUGCACGAU	7mer-m8	125	131	-0.035	-0.038	-0.044	-0.098	-0.034	-0.369	93
	||||| |||||||
hsa-miR-517a (3' ... 5')	UGUGAGAUUUCCCU-ACGUGCUA
hsa_circ_0004099 (5' ... 3')	CAAAUCUAAGGUCCUUGCACGAU	7mer-m8	125	131	-0.035	-0.038	-0.044	-0.098	-0.034	-0.369	93
	||||| |||||||
hsa-miR-517c (3' ... 5')	UGUGAGAUUUUCCU-ACGUGCUA
hsa_circ_0004099 (5' ... 3')	CAAAUCUAAGGUCCUUGCACGAU	7mer-1a	125	131	-0.016	0.006	-0.036	-0.078	-0.046	-0.244	88
	||||| ||||||
hsa-miR-517b (3' ... 5')	UUGUGAGAUUUCCCU-ACGUGCU
hsa_circ_0004099 (5' ... 3')	NNNNCAUUAUGCCAGUACAUACAG	7mer-1a	13	19	too_close	too_close	too_close	too_close	too_close	too_close	NA
	||||||
hsa-miR-567 (3' ... 5')	CAAGACAGGACCUUCUUGUAUGA
hsa_circ_0004099 (5' ... 3')	CCCUUGAGAGCUACAUAUACAAC	7mer-1a	622	628	-0.002	0.049	-0.027	0.004	0.059	0.009	79
	||||||
hsa-miR-568 (3' ... 5')	CACACAUAUGUAAAUAUGUA
hsa_circ_0004099 (5' ... 3')	UCCCCCUGCUGAUGACAGAGACC	7mer-m8	404	410	0.03	0.018	-0.005	0.013	-0.023	-0.087	83
	|||||||
hsa-miR-593 (3' ... 5')	UCUUUGGGGUCGUCUCUGU
hsa_circ_0004099 (5' ... 3')	GGGCCAAUAAUCUGCCAGAGACC	7mer-m8	705	711	0.003	0.03	-0.043	0.013	-0.023	-0.14	91
	|||||||
hsa-miR-593 (3' ... 5')	UCUUUGGGGUCGUCUCUGU
hsa_circ_0004099 (5' ... 3')	UGCAUCUGCCUCAUCACACCCAU	7mer-1a	522	528	0.001	0.003	-0.016	-0.01	-0.066	-0.162	89
	||||||
hsa-miR-609 (3' ... 5')	UCUCUACUCUCUUUGUGGGA
hsa_circ_0004099 (5' ... 3')	AUGCCUUUAUUAUCACAAGGGAG	7mer-m8	259	265	0.021	0.002	-0.025	0.014	-0.031	-0.139	91
	|||||||
hsa-miR-623 (3' ... 5')	UGGGUUGUCGGGGACGUUCCCUA
hsa_circ_0004099 (5' ... 3')	UUCAAGACCCAGGCU-GAUCCCAG	7mer-1a	222	228	-0.009	0.065	-0.026	-0.038	-0.058	-0.14	74
	|||| ||||||
hsa-miR-638 (3' ... 5')	UCCGGCGGUGGGCGGGCGCUAGGGA
hsa_circ_0004099 (5' ... 3')	GGCUGGCAUUCAAGACCCAGGCU	7mer-m8	214	220	-0.007	-0.001	-0.032	0.039	-0.115	-0.236	96
	|||||||
hsa-miR-661 (3' ... 5')	UGCGCGUCCGGUCUCUGGGUCCGU
hsa_circ_0004099 (5' ... 3')	GCUGGAGCAACUCCACCAGGCAG	7mer-1a	572	578	0.001	0.053	-0.021	0.039	-0.1	-0.102	81
	||||||
hsa-miR-661 (3' ... 5')	UGCGCGUCCGGUCUCUGGGUCCGU
hsa_circ_0004099 (5' ... 3')	AGGUGCCGCUCCCACCUCCUGGC	7mer-m8	655	661	-0.007	0.102	-0.036	0.033	-0.066	-0.094	78
	|||||||
hsa-miR-665 (3' ... 5')	UCCCCGGAGUCGGAGGACCA
hsa_circ_0004099 (5' ... 3')	CGUCUCUAAGUGCAUCUGCCUCA	8mer-1a	512	519	0.003	-0.002	-0.033	0.064	-0.121	-0.336	98
	|||||||
hsa-miR-1827 (3' ... 5')	UAAGUUAGAUGACGGAGU
hsa_circ_0004099 (5' ... 3')	GGCAUGUCGGAGCGUGCUGGAGC	7mer-m8	557	563	0.012	0.029	-0.022	0.031	-0.069	-0.139	86
	|||||||
hsa-miR-766 (3' ... 5')	CGACUCCGACACCCCGACCUCA
hsa_circ_0004099 (5' ... 3')	UGAAGGAGAAAAUUUUGAGCAGA	8mer-1a	83	90	0.013	-0.043	-0.093	0.019	-0.063	-0.414	99
	|||||||
hsa-miR-767-3p (3' ... 5')	UCUUUGGUACCCCAUACUCGUCU
hsa_circ_0004099 (5' ... 3')	CUUCUAAAGCCAGGGAUGGUGCC	7mer-m8	37	43	0.003	0.076	-0.057	-0.006	-0.036	-0.14	82
	|||||||
hsa-miR-767-5p (3' ... 5')	GUACGAGUCUGUUGGUACCACGU
hsa_circ_0004099 (5' ... 3')	AUAAUCUGCCAGAGACCAAGUAC	7mer-1a	711	717	-0.006	0.035	-0.037	-0.001	-0.009	-0.092	85
	|||| ||||||
hsa-miR-890 (3' ... 5')	GUUGACUACGGAAA--GGUUCAU
hsa_circ_0004099 (5' ... 3')	NNNNNNNNNNCAUUAUGCCAGUAC	7mer-1a	7	13	too_close	too_close	too_close	too_close	too_close	too_close	NA
	||||||
hsa-miR-892b (3' ... 5')	AGAUGGGUCUUUCCUCGGUCAC
hsa_circ_0004099 (5' ... 3')	UGAGCAGACACCAUUGAGAAGAA	7mer-1a	98	104	-0.002	-0.012	-0.039	0.023	0	-0.104	87
	||||||
hsa-miR-942 (3' ... 5')	GUGUACCGGUUUUGUCUCUUCU

## Sheet: intersection of miRNAs
circinteractome		circBank		intersection of miRNAs
hsa-miR-1179		hsa-miR-4732-5p		hsa-miR-1179
hsa-miR-1182		hsa-miR-1179		hsa-miR-1303
hsa-miR-1197		hsa-miR-217		hsa-miR-217
hsa-miR-1263		hsa-miR-3191-5p		hsa-miR-450b-3p
hsa-miR-127-5p		hsa-miR-4292		hsa-miR-769-3p
hsa-miR-1277		hsa-miR-4459		hsa-miR-512-5p
hsa-miR-1294		hsa-miR-4498		hsa-miR-513a-5p
hsa-miR-1303		hsa-miR-4656		hsa-miR-661
hsa-miR-197		hsa-miR-4691-5p		hsa-miR-665
hsa-miR-203		hsa-miR-509-3-5p		hsa-miR-767-5p
hsa-miR-217		hsa-miR-510-3p
hsa-miR-326		hsa-miR-513c-5p
hsa-miR-330-5p		hsa-miR-514b-5p
hsa-miR-338-3p		hsa-miR-561-5p
hsa-miR-346		hsa-miR-593-5p
hsa-miR-433		hsa-miR-6165
hsa-miR-450b-3p		hsa-miR-6510-5p
hsa-miR-769-3p		hsa-miR-661
hsa-miR-486-3p		hsa-miR-6764-3p
hsa-miR-487a		hsa-miR-6791-5p
hsa-miR-488		hsa-miR-6805-5p
hsa-miR-494		hsa-miR-6824-3p
hsa-miR-510		hsa-miR-6843-3p
hsa-miR-512-5p		hsa-miR-6848-3p
hsa-miR-513a-5p		hsa-miR-6868-5p
hsa-miR-515-5p		hsa-miR-7843-5p
hsa-miR-517a		hsa-miR-7847-3p
hsa-miR-517c		hsa-miR-1226-5p
hsa-miR-517b		hsa-miR-129-1-3p
hsa-miR-567		hsa-miR-129-2-3p
hsa-miR-568		hsa-miR-1303
hsa-miR-593		hsa-miR-154-3p
hsa-miR-609		hsa-miR-1910-3p
hsa-miR-623		hsa-miR-2278
hsa-miR-638		hsa-miR-3118
hsa-miR-661		hsa-miR-3154
hsa-miR-665		hsa-miR-3163
hsa-miR-1827		hsa-miR-33a-5p
hsa-miR-766		hsa-miR-33b-5p
hsa-miR-767-3p		hsa-miR-34c-5p
hsa-miR-767-5p		hsa-miR-3616-3p
hsa-miR-890		hsa-miR-3616-5p
hsa-miR-892b		hsa-miR-3617-5p
hsa-miR-942		hsa-miR-363-3p
		hsa-miR-367-3p
		hsa-miR-3689d
		hsa-miR-3913-3p
		hsa-miR-3972
		hsa-miR-412-3p
		hsa-miR-4288
		hsa-miR-4289
		hsa-miR-4446-3p
		hsa-miR-4470
		hsa-miR-449c-3p
		hsa-miR-450b-3p
		hsa-miR-4536-5p
		hsa-miR-4659a-3p
		hsa-miR-4659b-3p
		hsa-miR-4688
		hsa-miR-4698
		hsa-miR-4723-5p
		hsa-miR-4779
		hsa-miR-508-5p
		hsa-miR-512-5p
		hsa-miR-513a-5p
		hsa-miR-517a-3p
		hsa-miR-517b-3p
		hsa-miR-517c-3p
		hsa-miR-526b-5p
		hsa-miR-532-5p
		hsa-miR-548an
		hsa-miR-5582-3p
		hsa-miR-5681a
		hsa-miR-5689
		hsa-miR-5691
		hsa-miR-5698
		hsa-miR-573
		hsa-miR-616-5p
		hsa-miR-619-5p
		hsa-miR-6503-5p
		hsa-miR-6515-5p
		hsa-miR-665
		hsa-miR-6722-3p
		hsa-miR-6743-5p
		hsa-miR-6754-3p
		hsa-miR-6824-5p
		hsa-miR-6837-3p
		hsa-miR-6846-5p
		hsa-miR-6848-5p
		hsa-miR-6851-5p
		hsa-miR-6866-5p
		hsa-miR-6870-5p
		hsa-miR-6882-5p
		hsa-miR-7106-3p
		hsa-miR-7111-5p
		hsa-miR-7162-3p
		hsa-miR-761
		hsa-miR-767-5p
		hsa-miR-769-3p
		hsa-miR-7706
		hsa-miR-8061

## Sheet: core
intersection of miRNAs	cores
hsa-miR-512-5p	99
hsa-miR-1179	98
hsa-miR-217	97
hsa-miR-661	96
hsa-miR-769-3p	93
hsa-miR-513a-5p	93
hsa-miR-450b-3p	82
hsa-miR-767-5p	82
hsa-miR-1303	81
hsa-miR-665	78
