# Supplementary material for: Bioinformatic analysis and clinical diagnostic value of hsa_circ_0004099 in acute ischemic stroke
Source: PLoS One. 2022 Nov 18;17(11):e0277832. doi: 10.1371/journal.pone.0277832 (PMC9674149; doi:10.1371/journal.pone.0277832)
Supplement: S4 Table — (XLSX) [file pone.0277832.s005.xlsx]

## Sheet: name
name1	name2
hsa_circ_0004099	hsa-miR-1179
hsa_circ_0004099	hsa-miR-1303
hsa_circ_0004099	hsa-miR-217
hsa_circ_0004099	hsa-miR-450b-3p
hsa_circ_0004099	hsa-miR-769-3p
hsa_circ_0004099	hsa-miR-512-5p
hsa_circ_0004099	hsa-miR-513a-5p
hsa_circ_0004099	hsa-miR-661
hsa_circ_0004099	hsa-miR-665
hsa_circ_0004099	hsa-miR-767-5p
hsa-miR-217	DACH1
hsa-miR-217	PNRC2
hsa-miR-217	SIRT1
hsa-miR-217	KRAS
hsa-miR-217	PPM1D
hsa-miR-217	NR4A2
hsa-miR-217	ADSS
hsa-miR-217	FOXO3
hsa-miR-217	BTG1
hsa-miR-217	TCF7L2
hsa-miR-217	HIF1A
hsa-miR-217	ZBTB20
hsa-miR-512-5p	CTNNB1
hsa-miR-512-5p	SNAP23
hsa-miR-512-5p	C11ORF54
hsa-miR-512-5p	RAET1E
hsa-miR-512-5p	FOXP1
hsa-miR-512-5p	HSP90B1
hsa-miR-513a-5p	GNG13
hsa-miR-513a-5p	TNPO1
hsa-miR-513a-5p	DDT
hsa-miR-513a-5p	AK2
hsa-miR-513a-5p	UBE2D1
hsa-miR-513a-5p	RBM12B
hsa-miR-513a-5p	CFDP1
hsa-miR-513a-5p	PLA2G2D
hsa-miR-513a-5p	PPIF
hsa-miR-513a-5p	LIFR
hsa-miR-513a-5p	FAM84B
hsa-miR-513a-5p	BUB3
hsa-miR-513a-5p	NPTN
hsa-miR-513a-5p	CSRP2
hsa-miR-513a-5p	ELOVL1
hsa-miR-513a-5p	GNPNAT1
hsa-miR-513a-5p	PDIA5
hsa-miR-513a-5p	PSPC1
hsa-miR-513a-5p	SNRNP27
hsa-miR-513a-5p	RREB1
hsa-miR-513a-5p	LFNG
hsa-miR-513a-5p	CTNND1
hsa-miR-513a-5p	SLC25A25
hsa-miR-513a-5p	RUNX1
hsa-miR-513a-5p	DCAF7
hsa-miR-513a-5p	MITF
hsa-miR-513a-5p	TOR2A
hsa-miR-513a-5p	BTG2
hsa-miR-513a-5p	USP46
hsa-miR-513a-5p	ADORA2B
hsa-miR-513a-5p	FOXJ3
hsa-miR-513a-5p	NR2F2
hsa-miR-513a-5p	MIER3
hsa-miR-513a-5p	EFHD2
hsa-miR-513a-5p	MRPS14
hsa-miR-513a-5p	TNRC6B
hsa-miR-513a-5p	MKLN1
hsa-miR-513a-5p	RBBP5
hsa-miR-513a-5p	ID4
hsa-miR-513a-5p	CYP1B1
hsa-miR-513a-5p	NOLC1
hsa-miR-513a-5p	HOXA10
hsa-miR-513a-5p	SUCO
hsa-miR-513a-5p	NECAP1
hsa-miR-513a-5p	ITSN2
hsa-miR-513a-5p	ABHD17C
hsa-miR-513a-5p	LONRF1
hsa-miR-513a-5p	KHSRP
hsa-miR-513a-5p	HMGN1
hsa-miR-513a-5p	UGCG
hsa-miR-513a-5p	TARDBP
hsa-miR-513a-5p	KCNK5
hsa-miR-513a-5p	TGFBR3
hsa-miR-513a-5p	CCNK
hsa-miR-513a-5p	ZFP36
hsa-miR-513a-5p	SLC25A44
hsa-miR-513a-5p	SLC7A2
hsa-miR-513a-5p	PEG10
hsa-miR-513a-5p	ZNF800
hsa-miR-513a-5p	GSE1
hsa-miR-513a-5p	ZBTB18
hsa-miR-513a-5p	EN2
hsa-miR-513a-5p	APPBP2
hsa-miR-513a-5p	MKNK2
hsa-miR-513a-5p	ANKS1A
hsa-miR-513a-5p	RAB14
hsa-miR-513a-5p	MAP1B
hsa-miR-513a-5p	ZNF106
hsa-miR-513a-5p	ARNTL
hsa-miR-513a-5p	FBXO46
hsa-miR-513a-5p	KLHDC3
hsa-miR-513a-5p	OTUD4
hsa-miR-513a-5p	ALG9
hsa-miR-513a-5p	SPATA13
hsa-miR-513a-5p	NRAS
hsa-miR-513a-5p	ZFHX3
hsa-miR-513a-5p	NLK
hsa-miR-513a-5p	SMAD4
hsa-miR-513a-5p	AP1G1
hsa-miR-513a-5p	USP25
hsa-miR-513a-5p	FNDC3A
hsa-miR-513a-5p	ARL6IP1
hsa-miR-513a-5p	NDUFC2-KCTD14
hsa-miR-513a-5p	ZBTB20
hsa-miR-513a-5p	RGPD4
hsa-miR-661	TLCD2
hsa-miR-661	IL17REL
hsa-miR-661	POLR2D
hsa-miR-661	MDM4
hsa-miR-661	IRGQ
hsa-miR-661	NF2
hsa-miR-661	LIX1L
hsa-miR-661	XRCC2
hsa-miR-661	FAM83F
hsa-miR-661	ANKS4B
hsa-miR-661	STK4
hsa-miR-661	RNF125
hsa-miR-661	BTNL3
hsa-miR-661	OPA3
hsa-miR-661	DSTYK
hsa-miR-661	TBC1D24
hsa-miR-661	AGMAT
hsa-miR-661	PSMF1
hsa-miR-661	PTK6
hsa-miR-661	RAB11FIP4
hsa-miR-661	PEX2
hsa-miR-661	ZBTB44
hsa-miR-661	ANGEL1
hsa-miR-661	ZNF43
hsa-miR-661	IKZF3
hsa-miR-661	LSM11
hsa-miR-661	ZER1
hsa-miR-661	HIC2
hsa-miR-661	LRIF1
hsa-miR-661	SRPX2
hsa-miR-661	ORAI2
hsa-miR-661	TECPR2
hsa-miR-661	TSTD2
hsa-miR-661	CDC73
hsa-miR-661	PPIL6
hsa-miR-661	PXMP4
hsa-miR-661	LYRM4
hsa-miR-661	ANGPT4
hsa-miR-661	FUS
hsa-miR-665	HEYL
hsa-miR-665	SRCIN1
hsa-miR-665	PGPEP1
hsa-miR-665	PKNOX2
hsa-miR-665	BBC3
hsa-miR-665	ALG8
hsa-miR-665	SMYD1
hsa-miR-665	LIX1L
hsa-miR-665	PSMF1
hsa-miR-665	VPS4A
hsa-miR-665	GNL3L
hsa-miR-665	SURF4
hsa-miR-665	CACNG8
hsa-miR-665	TMEM86A
hsa-miR-665	MEX3A
hsa-miR-665	SPRED1
hsa-miR-665	KLHDC3
hsa-miR-767-5p	PEG10
hsa-miR-767-5p	DAZAP2
hsa-miR-767-5p	HLA-C
hsa-miR-767-5p	HLA-A
hsa-miR-767-5p	MYCN
hsa-miR-767-5p	PANK1
hsa-miR-767-5p	NASP
hsa-miR-767-5p	COL3A1
hsa-miR-767-5p	VHL
hsa-miR-767-5p	SMIM13
hsa-miR-767-5p	MORF4L2
hsa-miR-767-5p	COL4A1
hsa-miR-767-5p	ENPP2
hsa-miR-767-5p	ISG20L2
hsa-miR-767-5p	COL10A1
hsa-miR-767-5p	C11ORF24
hsa-miR-767-5p	RNF138
hsa-miR-767-5p	PTP4A1
hsa-miR-767-5p	KLF6
hsa-miR-767-5p	SLC36A1
hsa-miR-767-5p	LUC7L2
hsa-miR-767-5p	TRPS1
hsa-miR-767-5p	OTUD4
hsa-miR-767-5p	ZNF134
hsa-miR-767-5p	MCL1
hsa-miR-767-5p	TMTC3
hsa-miR-767-5p	CDC23
hsa-miR-767-5p	TBL1XR1
hsa-miR-767-5p	COL5A2
hsa-miR-767-5p	FBN1
hsa-miR-767-5p	UBE2Z
hsa-miR-767-5p	PLAG1
hsa-miR-767-5p	ZKSCAN2
hsa-miR-767-5p	LOX
hsa-miR-767-5p	SLC7A11
hsa-miR-767-5p	C18ORF25
hsa-miR-767-5p	GNAQ
hsa-miR-767-5p	ELMSAN1
hsa-miR-767-5p	SH3GLB1
hsa-miR-767-5p	LRPAP1
hsa-miR-767-5p	MORF4L1
hsa-miR-767-5p	SLC2A12
hsa-miR-769-3p	LMBR1L
hsa-miR-769-3p	TMED2
hsa-miR-769-3p	ISOC2
hsa-miR-769-3p	PIP5K1A
hsa-miR-769-3p	GALNT10
hsa-miR-769-3p	PEG10
hsa-miR-769-3p	EMILIN3
hsa-miR-769-3p	STIM1
hsa-miR-769-3p	STMN1
hsa-miR-769-3p	C2ORF15
hsa-miR-769-3p	C11ORF58
hsa-miR-769-3p	ITFG3
hsa-miR-769-3p	NSD1
hsa-miR-769-3p	SHPK
hsa-miR-769-3p	SOD2
hsa-miR-1179	ALDOA
hsa-miR-1179	BLOC1S2
hsa-miR-1179	ID2
hsa-miR-1179	PPP1R12A
hsa-miR-1179	PERP
hsa-miR-1179	USP46
hsa-miR-1179	FOXJ3
hsa-miR-1179	CDK6
hsa-miR-1179	NR3C1
hsa-miR-1179	RORA
hsa-miR-1179	MORF4L1
hsa-miR-1303	RPS3
hsa-miR-1303	CLDN18
hsa-miR-1303	NRAS
hsa-miR-1303	BUB3
hsa-miR-1303	H2AFZ
hsa-miR-1303	CHRNB1
hsa-miR-1303	COMMD2
hsa-miR-1303	FRS2
hsa-miR-1303	GXYLT2
hsa-miR-1303	RAB22A
hsa-miR-1303	MAP3K5
hsa-miR-1303	MAVS
hsa-miR-1303	GIGYF1
hsa-miR-1303	NIPAL3
hsa-miR-1303	HOXA10
hsa-miR-1303	CDKN1B
hsa-miR-1303	UBN2
hsa-miR-1303	LAYN
hsa-miR-1303	NUP133
hsa-miR-1303	FAM177A1
hsa-miR-1303	SON
hsa-miR-1303	SPTY2D1
hsa-miR-1303	RBPJL
hsa-miR-1303	API5

## Sheet: type
gene	type
hsa_circ_0004099	1
hsa-miR-1179	2
hsa-miR-1303	2
hsa-miR-217	2
hsa-miR-450b-3p	2
hsa-miR-769-3p	2
hsa-miR-512-5p	2
hsa-miR-513a-5p	2
hsa-miR-661	2
hsa-miR-665	2
hsa-miR-767-5p	2
DACH1	3
PNRC2	3
SIRT1	3
KRAS	3
PPM1D	3
NR4A2	3
ADSS	3
FOXO3	3
BTG1	3
TCF7L2	3
HIF1A	3
ZBTB20	3
CTNNB1	3
SNAP23	3
C11ORF54	3
RAET1E	3
FOXP1	3
HSP90B1	3
GNG13	3
TNPO1	3
DDT	3
AK2	3
UBE2D1	3
RBM12B	3
CFDP1	3
PLA2G2D	3
PPIF	3
LIFR	3
FAM84B	3
BUB3	3
NPTN	3
CSRP2	3
ELOVL1	3
GNPNAT1	3
PDIA5	3
PSPC1	3
SNRNP27	3
RREB1	3
LFNG	3
CTNND1	3
SLC25A25	3
RUNX1	3
DCAF7	3
MITF	3
TOR2A	3
BTG2	3
USP46	3
ADORA2B	3
FOXJ3	3
NR2F2	3
MIER3	3
EFHD2	3
MRPS14	3
TNRC6B	3
MKLN1	3
RBBP5	3
ID4	3
CYP1B1	3
NOLC1	3
HOXA10	3
SUCO	3
NECAP1	3
ITSN2	3
ABHD17C	3
LONRF1	3
KHSRP	3
HMGN1	3
UGCG	3
TARDBP	3
KCNK5	3
TGFBR3	3
CCNK	3
ZFP36	3
SLC25A44	3
SLC7A2	3
PEG10	3
ZNF800	3
GSE1	3
ZBTB18	3
EN2	3
APPBP2	3
MKNK2	3
ANKS1A	3
RAB14	3
MAP1B	3
ZNF106	3
ARNTL	3
FBXO46	3
KLHDC3	3
OTUD4	3
ALG9	3
SPATA13	3
NRAS	3
ZFHX3	3
NLK	3
SMAD4	3
AP1G1	3
USP25	3
FNDC3A	3
ARL6IP1	3
NDUFC2-KCTD14	3
ZBTB20	3
RGPD4	3
TLCD2	3
IL17REL	3
POLR2D	3
MDM4	3
IRGQ	3
NF2	3
LIX1L	3
XRCC2	3
FAM83F	3
ANKS4B	3
STK4	3
RNF125	3
BTNL3	3
OPA3	3
DSTYK	3
TBC1D24	3
AGMAT	3
PSMF1	3
PTK6	3
RAB11FIP4	3
PEX2	3
ZBTB44	3
ANGEL1	3
ZNF43	3
IKZF3	3
LSM11	3
ZER1	3
HIC2	3
LRIF1	3
SRPX2	3
ORAI2	3
TECPR2	3
TSTD2	3
CDC73	3
PPIL6	3
PXMP4	3
LYRM4	3
ANGPT4	3
FUS	3
HEYL	3
SRCIN1	3
PGPEP1	3
PKNOX2	3
BBC3	3
ALG8	3
SMYD1	3
LIX1L	3
PSMF1	3
VPS4A	3
GNL3L	3
SURF4	3
CACNG8	3
TMEM86A	3
MEX3A	3
SPRED1	3
KLHDC3	3
PEG10	3
DAZAP2	3
HLA-C	3
HLA-A	3
MYCN	3
PANK1	3
NASP	3
COL3A1	3
VHL	3
SMIM13	3
MORF4L2	3
COL4A1	3
ENPP2	3
ISG20L2	3
COL10A1	3
C11ORF24	3
RNF138	3
PTP4A1	3
KLF6	3
SLC36A1	3
LUC7L2	3
TRPS1	3
OTUD4	3
ZNF134	3
MCL1	3
TMTC3	3
CDC23	3
TBL1XR1	3
COL5A2	3
FBN1	3
UBE2Z	3
PLAG1	3
ZKSCAN2	3
LOX	3
SLC7A11	3
C18ORF25	3
GNAQ	3
ELMSAN1	3
SH3GLB1	3
LRPAP1	3
MORF4L1	3
SLC2A12	3
LMBR1L	3
TMED2	3
ISOC2	3
PIP5K1A	3
GALNT10	3
PEG10	3
EMILIN3	3
STIM1	3
STMN1	3
C2ORF15	3
C11ORF58	3
ITFG3	3
NSD1	3
SHPK	3
SOD2	3
ALDOA	3
BLOC1S2	3
ID2	3
PPP1R12A	3
PERP	3
USP46	3
FOXJ3	3
CDK6	3
NR3C1	3
RORA	3
MORF4L1	3
RPS3	3
CLDN18	3
NRAS	3
BUB3	3
H2AFZ	3
CHRNB1	3
COMMD2	3
FRS2	3
GXYLT2	3
RAB22A	3
MAP3K5	3
MAVS	3
GIGYF1	3
NIPAL3	3
HOXA10	3
CDKN1B	3
UBN2	3
LAYN	3
NUP133	3
FAM177A1	3
SON	3
SPTY2D1	3
RBPJL	3
API5	3
