# Supplementary material for: Bioinformatic analysis and clinical diagnostic value of hsa_circ_0004099 in acute ischemic stroke
Source: PLoS One. 2022 Nov 18;17(11):e0277832. doi: 10.1371/journal.pone.0277832 (PMC9674149; doi:10.1371/journal.pone.0277832)
Supplement: S5 Table — (XLSX) [file pone.0277832.s006.xlsx]

## Sheet: mRNA
mRNA
DACH1
PNRC2
SIRT1
KRAS
PPM1D
NR4A2
ADSS
FOXO3
BTG1
TCF7L2
HIF1A
ZBTB20
CTNNB1
SNAP23
C11ORF54
RAET1E
FOXP1
HSP90B1
GNG13
TNPO1
DDT
AK2
UBE2D1
RBM12B
CFDP1
PLA2G2D
PPIF
LIFR
FAM84B
BUB3
NPTN
CSRP2
ELOVL1
GNPNAT1
PDIA5
PSPC1
SNRNP27
RREB1
LFNG
CTNND1
SLC25A25
RUNX1
DCAF7
MITF
TOR2A
BTG2
USP46
ADORA2B
FOXJ3
NR2F2
MIER3
EFHD2
MRPS14
TNRC6B
MKLN1
RBBP5
ID4
CYP1B1
NOLC1
HOXA10
SUCO
NECAP1
ITSN2
ABHD17C
LONRF1
KHSRP
HMGN1
UGCG
TARDBP
KCNK5
TGFBR3
CCNK
ZFP36
SLC25A44
SLC7A2
PEG10
ZNF800
GSE1
ZBTB18
EN2
APPBP2
MKNK2
ANKS1A
RAB14
MAP1B
ZNF106
ARNTL
FBXO46
KLHDC3
OTUD4
ALG9
SPATA13
NRAS
ZFHX3
NLK
SMAD4
AP1G1
USP25
FNDC3A
ARL6IP1
NDUFC2-KCTD14
RGPD4
TLCD2
IL17REL
POLR2D
MDM4
IRGQ
NF2
LIX1L
XRCC2
FAM83F
ANKS4B
STK4
RNF125
BTNL3
OPA3
DSTYK
TBC1D24
AGMAT
PSMF1
PTK6
RAB11FIP4
PEX2
ZBTB44
ANGEL1
ZNF43
IKZF3
LSM11
ZER1
HIC2
LRIF1
SRPX2
ORAI2
TECPR2
TSTD2
CDC73
PPIL6
PXMP4
LYRM4
ANGPT4
FUS
HEYL
SRCIN1
PGPEP1
PKNOX2
BBC3
ALG8
SMYD1
VPS4A
GNL3L
SURF4
CACNG8
TMEM86A
MEX3A
SPRED1
DAZAP2
HLA-C
HLA-A
MYCN
PANK1
NASP
COL3A1
VHL
SMIM13
MORF4L2
COL4A1
ENPP2
ISG20L2
COL10A1
C11ORF24
RNF138
PTP4A1
KLF6
SLC36A1
LUC7L2
TRPS1
ZNF134
MCL1
TMTC3
CDC23
TBL1XR1
COL5A2
FBN1
UBE2Z
PLAG1
ZKSCAN2
LOX
SLC7A11
C18ORF25
GNAQ
ELMSAN1
SH3GLB1
LRPAP1
MORF4L1
SLC2A12
LMBR1L
TMED2
ISOC2
PIP5K1A
GALNT10
EMILIN3
STIM1
STMN1
C2ORF15
C11ORF58
ITFG3
NSD1
SHPK
SOD2
ALDOA
BLOC1S2
ID2
PPP1R12A
PERP
CDK6
NR3C1
RORA
RPS3
CLDN18
H2AFZ
CHRNB1
COMMD2
FRS2
GXYLT2
RAB22A
MAP3K5
MAVS
GIGYF1
NIPAL3
CDKN1B
UBN2
LAYN
NUP133
FAM177A1
SON
SPTY2D1
RBPJL
API5

## Sheet: BP
Category	Term	Count	%	PValue	Genes	List Total	Pop Hits	Pop Total	Fold Enrichment	Bonferroni	Benjamini	FDR
GOTERM_BP_DIRECT	GO:0000122~negative regulation of transcription from RNA polymerase II promoter	33	14.1631	1.92027e-08	BTG2, ZBTB20, UBE2D1, FOXO3, NR3C1, CDC73, ZFP36, DACH1, MIER3, NSD1, TRPS1, VHL, RREB1, ZBTB18, TCF7L2, ZFHX3, SMAD4, PEX2, MITF, NR2F2, SIRT1, FOXP1, RUNX1, NR4A2, HEYL, HIC2, CDK6, TBL1XR1, ID2, ID4, CTNNB1, MDM4, ZNF134	213	952	19157	3.11763	3.25865e-05	3.2587e-05	3.2395e-05
GOTERM_BP_DIRECT	GO:0045944~positive regulation of transcription from RNA polymerase II promoter	32	13.7339	7.06348e-06	RBPJL, PLAG1, ZNF43, RORA, FOXO3, NR3C1, HIF1A, IKZF3, ARNTL, HOXA10, RREB1, ZBTB18, TCF7L2, ZFHX3, SMAD4, PPP1R12A, FOXJ3, EN2, MITF, NR2F2, SIRT1, RUNX1, NR4A2, HEYL, MAVS, KLF6, MYCN, TBL1XR1, MORF4L2, ID4, CTNNB1, MDM4	213	1185	19157	2.42873	0.0119152	0.00599336	0.00595804
GOTERM_BP_DIRECT	GO:0045893~positive regulation of transcription, DNA-templated	21	9.01288	4.79126e-05	ZFHX3, SMAD4, FUS, NOLC1, RORA, MITF, NR2F2, FOXO3, HIF1A, ARNTL, RUNX1, KLF6, MYCN, TBL1XR1, NSD1, ID2, BLOC1S2, CTNNB1, VHL, RREB1, MAP3K5	213	661	19157	2.85737	0.0780918	0.0271026	0.0269429
GOTERM_BP_DIRECT	GO:0006357~regulation of transcription from RNA polymerase II promoter	36	15.4506	0.000244537	CCNK, ZBTB20, ZNF43, RORA, FOXO3, NR3C1, HIF1A, IKZF3, ARNTL, HOXA10, DACH1, TRPS1, ZKSCAN2, RREB1, PKNOX2, HMGN1, ZBTB18, TCF7L2, ZFHX3, SMAD4, FUS, FOXJ3, EN2, MITF, NR2F2, SOD2, FOXP1, RUNX1, NR4A2, HEYL, HIC2, KLF6, MYCN, TBL1XR1, MDM4, ZNF134	213	1699	19157	1.90571	0.33968	0.0888927	0.0883689
GOTERM_BP_DIRECT	GO:0045892~negative regulation of transcription, DNA-templated	18	7.72532	0.000261911	ZBTB18, TCF7L2, SMAD4, CDKN1B, NR2F2, NR3C1, SIRT1, FOXP1, ARNTL, HEYL, HIC2, DACH1, PSPC1, ID2, ID4, SMYD1, CTNNB1, MDM4	213	580	19157	2.79121	0.358869	0.0888927	0.0883689
GOTERM_BP_DIRECT	GO:0043066~negative regulation of apoptotic process	16	6.86695	0.000641783	ANGPT4, CDKN1B, ARL6IP1, API5, UBE2Z, SOD2, SIRT1, CDC73, HSP90B1, DSTYK, SON, PPIF, CTNNB1, MDM4, VHL, MCL1	213	515	19157	2.79422	0.6636	0.181517	0.180448
GOTERM_BP_DIRECT	GO:0051726~regulation of cell cycle	12	5.15021	0.00076526	MORF4L1, TCF7L2, ZFHX3, CDKN1B, SON, CDK6, ID2, MORF4L2, MDM4, NF2, TARDBP, ARNTL	213	313	19157	3.44814	0.727234	0.185521	0.184428
GOTERM_BP_DIRECT	GO:0032922~circadian regulation of gene expression	6	2.57511	0.00100153	ZFHX3, ID2, ID4, RORA, SIRT1, ARNTL	213	69	19157	7.82078	0.8174	0.21245	0.211199
GOTERM_BP_DIRECT	GO:0048514~blood vessel morphogenesis	4	1.71674	0.00132559	LOX, COL4A1, CYP1B1, NR2F2	213	20	19157	17.9878	0.894708	0.249948	0.248475
GOTERM_BP_DIRECT	GO:0008285~negative regulation of cell proliferation	14	6.00858	0.00180483	BTG2, SMAD4, CDKN1B, BTG1, STK4, PPM1D, SOD2, CDC73, CDK6, CYP1B1, CTNNB1, MDM4, NF2, VHL	213	457	19157	2.75524	0.953373	0.305905	0.304102
GOTERM_BP_DIRECT	GO:0016575~histone deacetylation	5	2.14592	0.00209225	MORF4L1, TBL1XR1, MIER3, MORF4L2, SIRT1	213	49	19157	9.17745	0.971398	0.305905	0.304102
GOTERM_BP_DIRECT	GO:0034976~response to endoplasmic reticulum stress	6	2.57511	0.00216593	TMTC3, ANKS4B, TARDBP, HSP90B1, MAP3K5, BBC3	213	82	19157	6.5809	0.974766	0.305905	0.304102
GOTERM_BP_DIRECT	GO:0010629~negative regulation of gene expression	11	4.72103	0.00234341	HEYL, MYCN, PLAG1, ID2, ZBTB20, CTNNB1, VHL, TARDBP, HIF1A, SIRT1, FOXP1	213	308	19157	3.21211	0.981341	0.305905	0.304102
GOTERM_BP_DIRECT	GO:0035264~multicellular organism growth	6	2.57511	0.00280576	COL3A1, TBL1XR1, PLAG1, XRCC2, TMED2, SLC25A25	213	87	19157	6.20269	0.991503	0.325742	0.323823
GOTERM_BP_DIRECT	GO:0045663~positive regulation of myoblast differentiation	4	1.71674	0.00287928	ZFHX3, BTG1, SMYD1, MAP3K5	213	26	19157	13.8368	0.992502	0.325742	0.323823
GOTERM_BP_DIRECT	GO:0042981~regulation of apoptotic process	9	3.86266	0.00319749	LOX, PPIF, RPS3, FRS2, NF2, TARDBP, SIRT1, IKZF3, MCL1	213	220	19157	3.67932	0.995638	0.339133	0.337135
GOTERM_BP_DIRECT	GO:0071456~cellular response to hypoxia	7	3.00429	0.00340064	ANGPT4, MDM4, RORA, FOXO3, HIF1A, SIRT1, BBC3	213	131	19157	4.8059	0.996913	0.339464	0.337463
GOTERM_BP_DIRECT	GO:0045599~negative regulation of fat cell differentiation	5	2.14592	0.00387828	ID4, RORA, SOD2, SIRT1, ARNTL	213	58	19157	7.75336	0.998632	0.365635	0.363481
GOTERM_BP_DIRECT	GO:0045743~positive regulation of fibroblast growth factor receptor signaling pathway	3	1.28755	0.00416915	DSTYK, NPTN, CTNNB1	213	9	19157	29.9797	0.999166	0.369314	0.367138
GOTERM_BP_DIRECT	GO:0010575~positive regulation of vascular endothelial growth factor production	4	1.71674	0.00435255	ADORA2B, CYP1B1, RORA, HIF1A	213	30	19157	11.9919	0.99939	0.369314	0.367138
GOTERM_BP_DIRECT	GO:0048147~negative regulation of fibroblast proliferation	4	1.71674	0.00478002	DACH1, PEX2, SOD2, CDC73	213	31	19157	11.605	0.999706	0.386271	0.383995
GOTERM_BP_DIRECT	GO:2000177~regulation of neural precursor cell proliferation	3	1.28755	0.00517358	ID2, NF2, FOXO3	213	10	19157	26.9817	0.99985	0.399071	0.396719
GOTERM_BP_DIRECT	GO:0006355~regulation of transcription, DNA-templated	21	9.01288	0.00543139	ZFHX3, SMAD4, BTG1, PLAG1, FUS, ZNF43, RORA, MITF, SPTY2D1, NLK, NR3C1, HIF1A, ARNTL, MORF4L1, PSPC1, NSD1, MORF4L2, KHSRP, VHL, LRIF1, RREB1	213	967	19157	1.95317	0.999903	0.400742	0.39838
GOTERM_BP_DIRECT	GO:0043524~negative regulation of neuron apoptotic process	7	3.00429	0.00719536	NR4A2, BTG2, XRCC2, EN2, KRAS, SOD2, HIF1A	213	153	19157	4.11485	0.999995	0.508772	0.505774
GOTERM_BP_DIRECT	GO:0007219~Notch signaling pathway	6	2.57511	0.00816661	ANGPT4, HEYL, CDKN1B, CDK6, PERP, BLOC1S2	213	112	19157	4.81816	0.999999	0.551455	0.548206
GOTERM_BP_DIRECT	GO:0070301~cellular response to hydrogen peroxide	5	2.14592	0.00875297	PPIF, RPS3, CYP1B1, SIRT1, MAP3K5	213	73	19157	6.1602	1	0.551455	0.548206
GOTERM_BP_DIRECT	GO:0060213~positive regulation of nuclear-transcribed mRNA poly(A) tail shortening	3	1.28755	0.00877389	ZFP36, BTG2, TNRC6B	213	13	19157	20.7551	1	0.551455	0.548206
GOTERM_BP_DIRECT	GO:0045766~positive regulation of angiogenesis	7	3.00429	0.00913529	ANGPT4, BTG1, STIM1, CYP1B1, HIF1A, SIRT1, RUNX1	213	161	19157	3.91039	1	0.553664	0.550401
GOTERM_BP_DIRECT	GO:0060766~negative regulation of androgen receptor signaling pathway	3	1.28755	0.0116407	HEYL, SIRT1, FOXP1	213	15	19157	17.9878	1	0.681184	0.67717
GOTERM_BP_DIRECT	GO:0001702~gastrulation with mouth forming second	3	1.28755	0.0132076	SMAD4, CTNNB1, FRS2	213	16	19157	16.8636	1	0.696751	0.692645
GOTERM_BP_DIRECT	GO:0008631~intrinsic apoptotic signaling pathway in response to oxidative stress	3	1.28755	0.0132076	CYP1B1, SOD2, MAP3K5	213	16	19157	16.8636	1	0.696751	0.692645
GOTERM_BP_DIRECT	GO:1902895~positive regulation of pri-miRNA transcription from RNA polymerase II promoter	4	1.71674	0.0143032	SMAD4, FOXO3, NR3C1, HIF1A	213	46	19157	7.82078	1	0.696751	0.692645
GOTERM_BP_DIRECT	GO:0061158~3'-UTR-mediated mRNA destabilization	3	1.28755	0.0148606	ZFP36, KHSRP, TARDBP	213	17	19157	15.8716	1	0.696751	0.692645
GOTERM_BP_DIRECT	GO:1990403~embryonic brain development	3	1.28755	0.0148606	BLOC1S2, EN2, CTNNB1	213	17	19157	15.8716	1	0.696751	0.692645
GOTERM_BP_DIRECT	GO:0030330~DNA damage response, signal transduction by p53 class mediator	3	1.28755	0.0148606	MDM4, FOXO3, PPM1D	213	17	19157	15.8716	1	0.696751	0.692645
GOTERM_BP_DIRECT	GO:0008542~visual learning	4	1.71674	0.0151563	NPTN, KRAS, SLC7A11, HIF1A	213	47	19157	7.65438	1	0.696751	0.692645
GOTERM_BP_DIRECT	GO:0001666~response to hypoxia	7	3.00429	0.0151914	NR4A2, TGFBR3, SMAD4, CDKN1B, SOD2, HIF1A, HSP90B1	213	180	19157	3.49763	1	0.696751	0.692645
GOTERM_BP_DIRECT	GO:0001501~skeletal system development	6	2.57511	0.0162695	HOXA10, COL3A1, TRPS1, COL5A2, COL10A1, FBN1	213	133	19157	4.0574	1	0.726561	0.722279
GOTERM_BP_DIRECT	GO:0032968~positive regulation of transcription elongation from RNA polymerase II promoter	3	1.28755	0.0184166	CCNK, CTNNB1, CDC73	213	19	19157	14.2009	1	0.750627	0.746204
GOTERM_BP_DIRECT	GO:0045926~negative regulation of growth	3	1.28755	0.0184166	PTK6, HIF1A, BBC3	213	19	19157	14.2009	1	0.750627	0.746204
GOTERM_BP_DIRECT	GO:0031648~protein destabilization	4	1.71674	0.0188509	PEX2, SIRT1, CDC73, ISOC2	213	51	19157	7.05404	1	0.750627	0.746204
GOTERM_BP_DIRECT	GO:0031647~regulation of protein stability	5	2.14592	0.0191245	SH3GLB1, GNL3L, KRAS, NF2, TARDBP	213	92	19157	4.88799	1	0.750627	0.746204
GOTERM_BP_DIRECT	GO:0007179~transforming growth factor beta receptor signaling pathway	5	2.14592	0.0198158	TGFBR3, COL3A1, SMAD4, NLK, SIRT1	213	93	19157	4.83543	1	0.750627	0.746204
GOTERM_BP_DIRECT	GO:0006325~chromatin organization	8	3.43348	0.0199414	MORF4L1, TBL1XR1, RBBP5, NSD1, MORF4L2, NR3C1, SIRT1, HMGN1	213	246	19157	2.92484	1	0.750627	0.746204
GOTERM_BP_DIRECT	GO:0071356~cellular response to tumor necrosis factor	6	2.57511	0.0204041	ZFP36, RPS3, CYP1B1, RORA, SIRT1, MAP3K5	213	141	19157	3.82719	1	0.750627	0.746204
GOTERM_BP_DIRECT	GO:0043161~proteasome-mediated ubiquitin-dependent protein catabolic process	7	3.00429	0.0206673	KLHDC3, APPBP2, TBL1XR1, CTNNB1, PSMF1, SIRT1, ARNTL	213	193	19157	3.26204	1	0.750627	0.746204
GOTERM_BP_DIRECT	GO:0044334~canonical Wnt signaling pathway involved in positive regulation of epithelial to mesenchymal transition	2	0.858369	0.022011	TCF7L2, CTNNB1	213	2	19157	89.939	1	0.750627	0.746204
GOTERM_BP_DIRECT	GO:0044336~canonical Wnt signaling pathway involved in negative regulation of apoptotic process	2	0.858369	0.022011	CTNNB1, MITF	213	2	19157	89.939	1	0.750627	0.746204
GOTERM_BP_DIRECT	GO:0034402~recruitment of 3'-end processing factors to RNA polymerase II holoenzyme complex	2	0.858369	0.022011	POLR2D, CDC73	213	2	19157	89.939	1	0.750627	0.746204
GOTERM_BP_DIRECT	GO:0090090~negative regulation of canonical Wnt signaling pathway	6	2.57511	0.0221163	LMBR1L, TCF7L2, CTNND1, CTNNB1, STK4, FOXO3	213	144	19157	3.74746	1	0.750627	0.746204
GOTERM_BP_DIRECT	GO:0031334~positive regulation of protein complex assembly	4	1.71674	0.0230003	SH3GLB1, GNL3L, RPS3, BBC3	213	55	19157	6.54102	1	0.765324	0.760814
GOTERM_BP_DIRECT	GO:0046716~muscle cell cellular homeostasis	3	1.28755	0.0243457	LOX, ALDOA, HIF1A	213	22	19157	12.2644	1	0.794513	0.789831
GOTERM_BP_DIRECT	GO:0010628~positive regulation of gene expression	12	5.15021	0.0266439	TOR2A, MYCN, CDK6, PLAG1, ID2, ID4, RPS3, CTNNB1, TMED2, KRAS, MITF, HIF1A	213	509	19157	2.12037	1	0.853107	0.84808
GOTERM_BP_DIRECT	GO:0030199~collagen fibril organization	4	1.71674	0.0276054	COL3A1, LOX, COL5A2, CYP1B1	213	59	19157	6.09756	1	0.867525	0.862413
GOTERM_BP_DIRECT	GO:0050680~negative regulation of epithelial cell proliferation	4	1.71674	0.0288277	TGFBR3, CDK6, PEX2, CDC73	213	60	19157	5.99593	1	0.889465	0.884224
GOTERM_BP_DIRECT	GO:0017015~regulation of transforming growth factor beta receptor signaling pathway	3	1.28755	0.0309424	TGFBR3, SMAD4, LOX	213	25	19157	10.7927	1	0.937667	0.932141
GOTERM_BP_DIRECT	GO:0010909~positive regulation of heparan sulfate proteoglycan biosynthetic process	2	0.858369	0.032835	TCF7L2, CTNNB1	213	3	19157	59.9593	1	0.957253	0.951612
GOTERM_BP_DIRECT	GO:0060979~vasculogenesis involved in coronary vascular morphogenesis	2	0.858369	0.032835	TGFBR3, SPRED1	213	3	19157	59.9593	1	0.957253	0.951612
GOTERM_BP_DIRECT	GO:0061436~establishment of skin barrier	3	1.28755	0.033281	ELOVL1, UGCG, STMN1	213	26	19157	10.3776	1	0.957253	0.951612
GOTERM_BP_DIRECT	GO:0007507~heart development	7	3.00429	0.0339595	COL3A1, CDKN1B, LOX, ID2, SMYD1, SOD2, FBN1	213	217	19157	2.90126	1	0.960487	0.954827
GOTERM_BP_DIRECT	GO:0006511~ubiquitin-dependent protein catabolic process	8	3.43348	0.0366534	USP46, USP25, C18ORF25, CDC23, RNF125, UBE2D1, PSMF1, UBE2Z	213	280	19157	2.56968	1	0.994768	0.988906
GOTERM_BP_DIRECT	GO:0000165~MAPK cascade	5	2.14592	0.0369301	ZFP36, NRAS, KRAS, NLK, MAP3K5	213	113	19157	3.9796	1	0.994768	0.988906
GOTERM_BP_DIRECT	GO:0032355~response to estradiol	5	2.14592	0.0369301	CDKN1B, MAP1B, CYP1B1, CTNNB1, NR2F2	213	113	19157	3.9796	1	0.994768	0.988906
GOTERM_BP_DIRECT	GO:0009314~response to radiation	3	1.28755	0.0406909	COL3A1, SOD2, PPM1D	213	29	19157	9.30403	1	1	0.994693
GOTERM_BP_DIRECT	GO:0097192~extrinsic apoptotic signaling pathway in absence of ligand	3	1.28755	0.0406909	MKNK2, FOXO3, MCL1	213	29	19157	9.30403	1	1	0.994693
GOTERM_BP_DIRECT	GO:0031116~positive regulation of microtubule polymerization	3	1.28755	0.0406909	CDKN1B, MAP1B, RPS3	213	29	19157	9.30403	1	1	0.994693
GOTERM_BP_DIRECT	GO:0000082~G1/S transition of mitotic cell cycle	4	1.71674	0.0425934	CDKN1B, CDK6, NASP, ID4	213	70	19157	5.13937	1	1	0.994693
GOTERM_BP_DIRECT	GO:0061030~epithelial cell differentiation involved in mammary gland alveolus development	2	0.858369	0.0435398	ID2, HIF1A	213	4	19157	44.9695	1	1	0.994693
GOTERM_BP_DIRECT	GO:0032909~regulation of transforming growth factor beta2 production	2	0.858369	0.0435398	SMAD4, HIF1A	213	4	19157	44.9695	1	1	0.994693
GOTERM_BP_DIRECT	GO:0000720~pyrimidine dimer repair by nucleotide-excision repair	2	0.858369	0.0435398	SIRT1, HMGN1	213	4	19157	44.9695	1	1	0.994693
GOTERM_BP_DIRECT	GO:0032007~negative regulation of TOR signaling	3	1.28755	0.0486562	HIF1A, SIRT1, ARNTL	213	32	19157	8.43178	1	1	0.994693
GOTERM_BP_DIRECT	GO:0030316~osteoclast differentiation	3	1.28755	0.0486562	CTNNB1, MITF, FOXP1	213	32	19157	8.43178	1	1	0.994693
GOTERM_BP_DIRECT	GO:0001569~branching involved in blood vessel morphogenesis	3	1.28755	0.0486562	COL4A1, CTNNB1, STK4	213	32	19157	8.43178	1	1	0.994693
GOTERM_BP_DIRECT	GO:0006417~regulation of translation	4	1.71674	0.0521672	MKNK2, RPS3, NOLC1, FOXO3	213	76	19157	4.73363	1	1	0.994693
GOTERM_BP_DIRECT	GO:2001205~negative regulation of osteoclast development	2	0.858369	0.0541266	CLDN18, FBN1	213	5	19157	35.9756	1	1	0.994693
GOTERM_BP_DIRECT	GO:0045930~negative regulation of mitotic cell cycle	3	1.28755	0.0571327	BTG2, CDKN1B, BTG1	213	35	19157	7.70905	1	1	0.994693
GOTERM_BP_DIRECT	GO:0050767~regulation of neurogenesis	3	1.28755	0.0571327	HEYL, CTNNB1, ARNTL	213	35	19157	7.70905	1	1	0.994693
GOTERM_BP_DIRECT	GO:0030522~intracellular receptor signaling pathway	3	1.28755	0.0571327	NR4A2, RORA, NR2F2	213	35	19157	7.70905	1	1	0.994693
GOTERM_BP_DIRECT	GO:0001525~angiogenesis	7	3.00429	0.0571992	TGFBR3, ANGPT4, SRPX2, CYP1B1, RORA, HIF1A, SIRT1	213	247	19157	2.54888	1	1	0.994693
GOTERM_BP_DIRECT	GO:0030512~negative regulation of transforming growth factor beta receptor signaling pathway	4	1.71674	0.0573105	TGFBR3, SPRED1, PEG10, SIRT1	213	79	19157	4.55387	1	1	0.994693
GOTERM_BP_DIRECT	GO:0060412~ventricular septum morphogenesis	3	1.28755	0.0600645	TGFBR3, HEYL, SMAD4	213	36	19157	7.49491	1	1	0.994693
GOTERM_BP_DIRECT	GO:1905168~positive regulation of double-strand break repair via homologous recombination	3	1.28755	0.0630469	MORF4L1, FUS, MORF4L2	213	37	19157	7.29235	1	1	0.994693
GOTERM_BP_DIRECT	GO:0061304~retinal blood vessel morphogenesis	2	0.858369	0.0645968	COL4A1, CYP1B1	213	6	19157	29.9797	1	1	0.994693
GOTERM_BP_DIRECT	GO:0051271~negative regulation of cellular component movement	2	0.858369	0.0645968	TGFBR3, CDKN1B	213	6	19157	29.9797	1	1	0.994693
GOTERM_BP_DIRECT	GO:0001711~endodermal cell fate commitment	2	0.858369	0.0645968	CTNNB1, CDC73	213	6	19157	29.9797	1	1	0.994693
GOTERM_BP_DIRECT	GO:0010634~positive regulation of epithelial cell migration	3	1.28755	0.0660786	ENPP2, HIF1A, RREB1	213	38	19157	7.10044	1	1	0.994693
GOTERM_BP_DIRECT	GO:0050821~protein stabilization	6	2.57511	0.0701985	GNAQ, CTNND1, MDM4, VHL, STK4, NLK	213	198	19157	2.72542	1	1	0.994693
GOTERM_BP_DIRECT	GO:0001889~liver development	4	1.71674	0.0721385	TGFBR3, GNPNAT1, KRAS, SOD2	213	87	19157	4.13512	1	1	0.994693
GOTERM_BP_DIRECT	GO:0090398~cellular senescence	3	1.28755	0.0722836	CDKN1B, ID2, MAP3K5	213	40	19157	6.74542	1	1	0.994693
GOTERM_BP_DIRECT	GO:0043065~positive regulation of apoptotic process	8	3.43348	0.0737636	CYP1B1, CTNNB1, UBE2Z, STK4, FOXO3, SIRT1, MAP3K5, MCL1	213	329	19157	2.18697	1	1	0.994693
GOTERM_BP_DIRECT	GO:0032354~response to follicle-stimulating hormone	2	0.858369	0.0749516	TGFBR3, CYP1B1	213	7	19157	25.6968	1	1	0.994693
GOTERM_BP_DIRECT	GO:2000394~positive regulation of lamellipodium morphogenesis	2	0.858369	0.0749516	ENPP2, RREB1	213	7	19157	25.6968	1	1	0.994693
GOTERM_BP_DIRECT	GO:0048102~autophagic cell death	2	0.858369	0.0749516	SH3GLB1, CDKN1B	213	7	19157	25.6968	1	1	0.994693
GOTERM_BP_DIRECT	GO:1904948~midbrain dopaminergic neuron differentiation	2	0.858369	0.0749516	NR4A2, CTNNB1	213	7	19157	25.6968	1	1	0.994693
GOTERM_BP_DIRECT	GO:0006974~cellular response to DNA damage stimulus	7	3.00429	0.0758473	BTG2, CCNK, RBBP5, RPS3, SIRT1, BBC3, FOXP1	213	267	19157	2.35795	1	1	0.994693
GOTERM_BP_DIRECT	GO:0043433~negative regulation of sequence-specific DNA binding transcription factor activity	4	1.71674	0.0801329	TCF7L2, HEYL, ID2, SIRT1	213	91	19157	3.95336	1	1	0.994693
GOTERM_BP_DIRECT	GO:0032364~oxygen homeostasis	2	0.858369	0.0851924	SOD2, HIF1A	213	8	19157	22.4847	1	1	0.994693
GOTERM_BP_DIRECT	GO:0002115~store-operated calcium entry	2	0.858369	0.0851924	STIM1, ORAI2	213	8	19157	22.4847	1	1	0.994693
GOTERM_BP_DIRECT	GO:0002486~antigen processing and presentation of endogenous peptide antigen via MHC class I via ER pathway, TAP-independent	2	0.858369	0.0851924	HLA-C, HLA-A	213	8	19157	22.4847	1	1	0.994693
GOTERM_BP_DIRECT	GO:0035900~response to isolation stress	2	0.858369	0.0851924	KRAS, SOD2	213	8	19157	22.4847	1	1	0.994693
GOTERM_BP_DIRECT	GO:0033210~leptin-mediated signaling pathway	2	0.858369	0.0851924	UGCG, SIRT1	213	8	19157	22.4847	1	1	0.994693
GOTERM_BP_DIRECT	GO:2000270~negative regulation of fibroblast apoptotic process	2	0.858369	0.0851924	CFDP1, API5	213	8	19157	22.4847	1	1	0.994693
GOTERM_BP_DIRECT	GO:0043010~camera-type eye development	3	1.28755	0.0852222	MITF, SLC25A25, FBN1	213	44	19157	6.1322	1	1	0.994693
GOTERM_BP_DIRECT	GO:0006342~chromatin silencing	3	1.28755	0.0852222	MORF4L1, MORF4L2, PPM1D	213	44	19157	6.1322	1	1	0.994693
GOTERM_BP_DIRECT	GO:0035914~skeletal muscle cell differentiation	3	1.28755	0.0852222	HEYL, BTG2, SMYD1	213	44	19157	6.1322	1	1	0.994693
GOTERM_BP_DIRECT	GO:0009952~anterior/posterior pattern specification	4	1.71674	0.0884936	HOXA10, HEYL, BTG2, NR2F2	213	95	19157	3.7869	1	1	0.994693
GOTERM_BP_DIRECT	GO:0001837~epithelial to mesenchymal transition	3	1.28755	0.0885591	TGFBR3, CTNNB1, HIF1A	213	45	19157	5.99593	1	1	0.994693
GOTERM_BP_DIRECT	GO:0030336~negative regulation of cell migration	5	2.14592	0.0952926	DACH1, CYP1B1, MITF, NF2, FOXO3	213	156	19157	2.88266	1	1	0.994693
GOTERM_BP_DIRECT	GO:0042753~positive regulation of circadian rhythm	2	0.858369	0.0953203	RORA, ARNTL	213	9	19157	19.9864	1	1	0.994693
GOTERM_BP_DIRECT	GO:0071243~cellular response to arsenic-containing substance	2	0.858369	0.0953203	MKNK2, PPIF	213	9	19157	19.9864	1	1	0.994693
GOTERM_BP_DIRECT	GO:0001542~ovulation from ovarian follicle	2	0.858369	0.0953203	FOXO3, SIRT1	213	9	19157	19.9864	1	1	0.994693
GOTERM_BP_DIRECT	GO:0003208~cardiac ventricle morphogenesis	2	0.858369	0.0953203	HEYL, HIF1A	213	9	19157	19.9864	1	1	0.994693
GOTERM_BP_DIRECT	GO:0008630~intrinsic apoptotic signaling pathway in response to DNA damage	3	1.28755	0.0953467	SOD2, SIRT1, MCL1	213	47	19157	5.74079	1	1	0.994693
GOTERM_BP_DIRECT	GO:0003151~outflow tract morphogenesis	3	1.28755	0.098795	TGFBR3, HEYL, HIF1A	213	48	19157	5.62119	1	1	0.994693
GOTERM_BP_DIRECT	GO:0042060~wound healing	4	1.71674	0.0994349	COL3A1, SMAD4, LOX, MAP3K5	213	100	19157	3.59756	1	1	0.994693

## Sheet: CC
Category	Term	Count	%	PValue	Genes	List Total	Pop Hits	Pop Total	Fold Enrichment	Bonferroni	Benjamini	FDR
GOTERM_CC_DIRECT	GO:0005654~nucleoplasm	86	36.9099	1.77854e-11	CCNK, CDKN1B, BTG1, SNAP23, ZBTB20, UBE2D1, RORA, NR3C1, UBE2Z, IKZF3, CDC73, DCAF7, HOXA10, SPRED1, LSM11, CDC23, PEG10, TRPS1, KHSRP, ANKS1A, PKNOX2, C11ORF24, HMGN1, PPP1R12A, EN2, MITF, SIRT1, FOXP1, RUNX1, MORF4L1, HIC2, MYCN, PSPC1, TBL1XR1, MORF4L2, RBM12B, SPATA13, SNRNP27, LRIF1, C11ORF54, PLAG1, NOLC1, STK4, FOXO3, PPM1D, SPTY2D1, NLK, HIF1A, ARNTL, RBBP5, MIER3, NSD1, UBN2, MKNK2, POLR…	223	3851	20163	2.01918	5.79805e-09	5.79804e-09	5.7269e-09
GOTERM_CC_DIRECT	GO:0005634~nucleus	96	41.2017	7.48332e-06	OTUD4, DAZAP2, BTG2, CCNK, CDKN1B, BTG1, PANK1, CTNND1, ZBTB20, UBE2D1, ZNF43, RORA, NR3C1, UBE2Z, IKZF3, CDC73, DCAF7, HOXA10, ZFP36, CSRP2, DACH1, LSM11, TRPS1, KHSRP, CYP1B1, ZNF800, TNPO1, HMGN1, USP46, ANGEL1, EN2, MITF, SIRT1, FOXP1, RUNX1, PTP4A1, HIC2, MYCN, CFDP1, LOX, PSPC1, TBL1XR1, SNRNP27, ALDOA, RBPJL, C11ORF54, VPS4A, ISG20L2, ZBTB44, STK4, FOXO3, PPM1D, NLK, HIF1A, HSP90B1, ARNTL,…	223	5848	20163	1.48427	0.0024366	0.00121978	0.00120482
GOTERM_CC_DIRECT	GO:0016607~nuclear speck	16	6.86695	6.66702e-05	ZBTB18, DAZAP2, PLAG1, API5, NR3C1, HIF1A, NR4A2, MORF4L1, SON, PSPC1, POLR2D, PIP5K1A, ZNF106, TARDBP, RREB1, LUC7L2	223	419	20163	3.45268	0.0215007	0.00724482	0.00715593
GOTERM_CC_DIRECT	GO:0005737~cytoplasm	85	36.4807	0.000164004	ITSN2, DAZAP2, BTG2, CDKN1B, BTG1, PANK1, SNAP23, CTNND1, ZBTB20, UBE2D1, NR3C1, IKZF3, DCAF7, HOXA10, DSTYK, ZFP36, CSRP2, DACH1, CDC23, AP1G1, PEG10, KHSRP, STMN1, EMILIN3, TNPO1, ANKS1A, PKNOX2, HMGN1, MAP3K5, SH3GLB1, PPP1R12A, LIX1L, COMMD2, MITF, FRS2, SRCIN1, SIRT1, TGFBR3, PTP4A1, PSPC1, SHPK, SPATA13, TBC1D24, PPIF, VPS4A, AK2, NOLC1, STK4, FOXO3, NLK, HIF1A, RGPD4, ARNTL, SRPX2, DDT, MK…	223	5375	20163	1.42985	0.0520654	0.0133663	0.0132023
GOTERM_CC_DIRECT	GO:0032991~macromolecular complex	20	8.58369	0.000243714	SH3GLB1, DAZAP2, CDKN1B, UBE2D1, MITF, STK4, FOXO3, NR3C1, HIF1A, SIRT1, DCAF7, HSP90B1, NR4A2, GIGYF1, NASP, MIER3, ID2, TRPS1, CTNNB1, MAP3K5	223	691	20163	2.61699	0.0763854	0.0158901	0.0156952
GOTERM_CC_DIRECT	GO:0000785~chromatin	25	10.7296	0.000455834	RBPJL, RORA, FOXO3, NR3C1, HIF1A, ARNTL, HOXA10, NSD1, TRPS1, HMGN1, TCF7L2, KLHDC3, ZFHX3, SMAD4, FOXJ3, EN2, MITF, SIRT1, FOXP1, RUNX1, NR4A2, HEYL, KLF6, MYCN, NASP	223	1032	20163	2.19034	0.138117	0.024767	0.0244631
GOTERM_CC_DIRECT	GO:0016604~nuclear body	11	4.72103	0.00363623	C11ORF54, ZFHX3, LSM11, LYRM4, MKNK2, ZBTB20, PTK6, STK4, HIF1A, RREB1, DCAF7	223	329	20163	3.02306	0.695039	0.157581	0.155647
GOTERM_CC_DIRECT	GO:0005667~transcription factor complex	9	3.86266	0.00386701	NR4A2, RBPJL, HOXA10, SMAD4, ZFHX3, DACH1, CTNNB1, HIF1A, ARNTL	223	228	20163	3.56909	0.717221	0.157581	0.155647
GOTERM_CC_DIRECT	GO:0001726~ruffle	6	2.57511	0.00499498	MKLN1, CDK6, LAYN, PTK6, NF2, RAB22A	223	100	20163	5.42502	0.804548	0.169767	0.167684
GOTERM_CC_DIRECT	GO:0005829~cytosol	78	33.4764	0.00520757	ITSN2, OTUD4, BTG2, CDKN1B, ARL6IP1, PANK1, CTNND1, UBE2D1, NR3C1, UBE2Z, IKZF3, CDC73, DCAF7, BBC3, SPRED1, ZFP36, CDC23, AP1G1, PEG10, KHSRP, STMN1, GNPNAT1, TNPO1, PGPEP1, ANKS1A, MAP3K5, SH3GLB1, USP46, PPP1R12A, NUP133, ANGEL1, FRS2, PEX2, FNDC3A, SIRT1, GIGYF1, MAP1B, SHPK, SPATA13, ALDOA, PLAG1, VPS4A, STK4, FOXO3, PPM1D, NLK, HIF1A, HSP90B1, NRAS, POLR2D, RPS3, PIP5K1A, ZNF106, VHL, PSMF1…	223	5388	20163	1.30893	0.8177	0.169767	0.167684
GOTERM_CC_DIRECT	GO:0000139~Golgi membrane	15	6.43777	0.00968811	SH3GLB1, SURF4, HLA-C, HLA-A, FNDC3A, GALNT10, LFNG, UGCG, NRAS, RNF125, RAB14, AP1G1, GNPNAT1, TMED2, KRAS	223	625	20163	2.17001	0.958152	0.28712	0.283597
GOTERM_CC_DIRECT	GO:0005581~collagen trimer	5	2.14592	0.0195046	COL3A1, LOX, COL4A1, COL5A2, COL10A1	223	93	20163	4.86113	0.998374	0.466471	0.460748
GOTERM_CC_DIRECT	GO:0000932~P-body	5	2.14592	0.0195046	ZFP36, MEX3A, POLR2D, TNRC6B, PNRC2	223	93	20163	4.86113	0.998374	0.466471	0.460748
GOTERM_CC_DIRECT	GO:0001650~fibrillar center	6	2.57511	0.0200325	KLF6, PSPC1, EN2, NOLC1, SIRT1, RREB1	223	141	20163	3.84753	0.998635	0.466471	0.460748
GOTERM_CC_DIRECT	GO:0055038~recycling endosome membrane	5	2.14592	0.0231379	RAB14, HLA-C, HLA-A, ABHD17C, RAB11FIP4	223	98	20163	4.61311	0.999515	0.502863	0.496693
GOTERM_CC_DIRECT	GO:0031462~Cul2-RING ubiquitin ligase complex	3	1.28755	0.0262289	KLHDC3, ZER1, APPBP2	223	23	20163	11.7935	0.999827	0.534415	0.527858
GOTERM_CC_DIRECT	GO:0070369~beta-catenin-TCF7L2 complex	2	0.858369	0.0326701	TCF7L2, CTNNB1	223	3	20163	60.278	0.99998	0.626496	0.618809
GOTERM_CC_DIRECT	GO:0030670~phagocytic vesicle membrane	4	1.71674	0.0482815	SNAP23, HLA-C, HLA-A, RAB22A	223	74	20163	4.88741	1	0.861076	0.850511
GOTERM_CC_DIRECT	GO:0005788~endoplasmic reticulum lumen	8	3.43348	0.0543487	COL3A1, TOR2A, COL4A1, COL5A2, COL10A1, PDIA5, HSP90B1, FBN1	223	307	20163	2.35614	1	0.861076	0.850511
GOTERM_CC_DIRECT	GO:0005741~mitochondrial outer membrane	6	2.57511	0.0583368	SH3GLB1, MAVS, KRAS, FOXO3, BBC3, MCL1	223	189	20163	2.87038	1	0.861076	0.850511
GOTERM_CC_DIRECT	GO:0005793~endoplasmic reticulum-Golgi intermediate compartment	4	1.71674	0.0583782	LRPAP1, SURF4, GNPNAT1, TMED2	223	80	20163	4.52085	1	0.861076	0.850511
GOTERM_CC_DIRECT	GO:0030027~lamellipodium	6	2.57511	0.0604752	SPATA13, CTNND1, PIP5K1A, CTNNB1, NF2, SRCIN1	223	191	20163	2.84033	1	0.861076	0.850511
GOTERM_CC_DIRECT	GO:0031012~extracellular matrix	7	3.00429	0.063456	TGFBR3, COL3A1, LOX, COL4A1, COL5A2, COL10A1, FBN1	223	256	20163	2.47234	1	0.861076	0.850511
GOTERM_CC_DIRECT	GO:0012505~endomembrane system	5	2.14592	0.0636363	LRPAP1, RAB14, SLC2A12, FRS2, RAB22A	223	136	20163	3.32416	1	0.861076	0.850511
GOTERM_CC_DIRECT	GO:0005783~endoplasmic reticulum	19	8.15451	0.0660334	SLC36A1, USP25, ELOVL1, LRPAP1, SURF4, ANGEL1, TMTC3, HLA-C, HLA-A, PDIA5, BBC3, HSP90B1, PTP4A1, STIM1, RPS3, GNPNAT1, TMED2, VHL, PSMF1	223	1112	20163	1.5449	1	0.861076	0.850511
GOTERM_CC_DIRECT	GO:0098685~Schaffer collateral - CA1 synapse	4	1.71674	0.0693836	ADORA2B, CTNND1, NPTN, CTNNB1	223	86	20163	4.20544	1	0.869964	0.85929
GOTERM_CC_DIRECT	GO:0016593~Cdc73/Paf1 complex	2	0.858369	0.0847757	PEX2, CDC73	223	8	20163	22.6043	1	1	0.990769
GOTERM_CC_DIRECT	GO:0098831~presynaptic active zone cytoplasmic component	2	0.858369	0.0948565	CTNND1, CTNNB1	223	9	20163	20.0927	1	1	0.990769
GOTERM_CC_DIRECT	GO:0042612~MHC class I protein complex	2	0.858369	0.0948565	HLA-C, HLA-A	223	9	20163	20.0927	1	1	0.990769
GOTERM_CC_DIRECT	GO:0005925~focal adhesion	9	3.86266	0.095603	PPP1R12A, CSRP2, SNAP23, RPS3, PIP5K1A, CTNNB1, LAYN, KRAS, HSP90B1	223	422	20163	1.92833	1	1	0.990769
GOTERM_CC_DIRECT	GO:0032587~ruffle membrane	4	1.71674	0.0961179	SPATA13, RPS3, PIP5K1A, NF2	223	99	20163	3.65321	1	1	0.990769

## Sheet: MF
Category	Term	Count	%	PValue	Genes	List Total	Pop Hits	Pop Total	Fold Enrichment	Bonferroni	Benjamini	FDR
GOTERM_MF_DIRECT	GO:0005515~protein binding	184	78.97	5.37492e-08	ITSN2, OTUD4, CCNK, ARL6IP1, CTNND1, UBE2D1, RORA, NR3C1, UBE2Z, IKZF3, DCAF7, HOXA10, ZFP36, DACH1, LSM11, CDC23, PEG10, KHSRP, STMN1, NIPAL3, CYP1B1, ANKS1A, MAP3K5, PKNOX2, SH3GLB1, CHRNB1, ALG8, TSTD2, HLA-C, FRS2, LIFR, MITF, HLA-A, C2ORF15, SRCIN1, PDIA5, RUNX1, FOXP1, HIC2, MORF4L1, MYCN, RNF125, STIM1, LOX, COL4A1, TBL1XR1, PSPC1, MAP1B, MORF4L2, SPATA13, ORAI2, TBC1D24, PPIF, SNRNP27, LR…	222	12517	18765	1.24255	2.15532e-05	2.15534e-05	2.11772e-05
GOTERM_MF_DIRECT	GO:0000978~RNA polymerase II core promoter proximal region sequence-specific DNA binding	34	14.5923	5.02644e-06	RBPJL, PLAG1, ZBTB20, ZNF43, RORA, FOXO3, NR3C1, HIF1A, IKZF3, ARNTL, HOXA10, DACH1, NSD1, ZKSCAN2, RREB1, PKNOX2, ZBTB18, TCF7L2, ZFHX3, SMAD4, FOXJ3, EN2, MITF, NR2F2, SIRT1, FOXP1, RUNX1, NR4A2, HEYL, HIC2, KLF6, MYCN, TARDBP, ZNF134	222	1205	18765	2.38499	0.00201358	0.0010078	0.000990208
GOTERM_MF_DIRECT	GO:0003700~transcription factor activity, sequence-specific DNA binding	19	8.15451	0.000101795	RBPJL, TCF7L2, ZFHX3, SMAD4, PLAG1, FOXJ3, RORA, MITF, NR2F2, FOXO3, NR3C1, HIF1A, IKZF3, FOXP1, ARNTL, RUNX1, HEYL, MYCN, TRPS1	222	553	18765	2.90418	0.0399997	0.0123263	0.0121111
GOTERM_MF_DIRECT	GO:0043565~sequence-specific DNA binding	14	6.00858	0.000145951	ZBTB18, TCF7L2, SMAD4, FOXJ3, RORA, NR2F2, FOXO3, NR3C1, HIF1A, IKZF3, FOXP1, ARNTL, NR4A2, TRPS1	222	328	18765	3.60786	0.0568508	0.0123263	0.0121111
GOTERM_MF_DIRECT	GO:0001228~transcriptional activator activity, RNA polymerase II transcription regulatory region sequence-specific binding	17	7.29614	0.000153695	RBPJL, SMAD4, PLAG1, FOXJ3, ZNF43, MITF, FOXO3, NR3C1, HIF1A, IKZF3, RUNX1, NR4A2, HOXA10, HEYL, KLF6, MYCN, RREB1	222	471	18765	3.05087	0.0597752	0.0123263	0.0121111
GOTERM_MF_DIRECT	GO:0019901~protein kinase binding	17	7.29614	0.000294166	TCF7L2, CCNK, CDKN1B, PPP1R12A, CTNND1, FOXO3, NR3C1, HIF1A, SRCIN1, MAVS, FAM83F, SPRED1, ZFP36, RNF138, RPS3, CTNNB1, MAP3K5	222	499	18765	2.87968	0.111284	0.0196601	0.0193169
GOTERM_MF_DIRECT	GO:0001227~transcriptional repressor activity, RNA polymerase II transcription regulatory region sequence-specific binding	12	5.15021	0.00191357	ZBTB18, HEYL, HIC2, ZFHX3, DACH1, TRPS1, ZBTB20, MITF, FOXO3, NR3C1, ZNF134, FOXP1	222	330	18765	3.07371	0.536095	0.0996646	0.0979248
GOTERM_MF_DIRECT	GO:0000976~transcription regulatory region sequence-specific DNA binding	10	4.29185	0.00198832	TCF7L2, SMAD4, ZFHX3, PSPC1, TBL1XR1, RBBP5, ZBTB20, FOXO3, ARNTL, RUNX1	222	236	18765	3.58165	0.549821	0.0996646	0.0979248
GOTERM_MF_DIRECT	GO:0008134~transcription factor binding	9	3.86266	0.00322138	TCF7L2, ENPP2, CTNNB1, VHL, STK4, NLK, HIF1A, SIRT1, RUNX1	222	207	18765	3.67509	0.725789	0.14353	0.141025
GOTERM_MF_DIRECT	GO:0008013~beta-catenin binding	6	2.57511	0.00384326	NR4A2, TCF7L2, TBL1XR1, CTNNB1, RORA, FOXO3	222	88	18765	5.76321	0.786499	0.154115	0.151424
GOTERM_MF_DIRECT	GO:0003677~DNA binding	27	11.588	0.00470346	PLAG1, ZNF43, RORA, ZBTB44, FOXO3, NR3C1, SPTY2D1, ARNTL, HOXA10, ZFP36, PEG10, KHSRP, RPS3, ZNF800, SMYD1, HMGN1, ZBTB18, TCF7L2, SMAD4, FUS, XRCC2, SOD2, RUNX1, NR4A2, HIC2, MYCN, SON	222	1281	18765	1.7816	0.849009	0.171463	0.168469
GOTERM_MF_DIRECT	GO:0061629~RNA polymerase II sequence-specific DNA binding transcription factor binding	8	3.43348	0.00699543	TCF7L2, SMAD4, MIER3, ID2, ID4, CTNNB1, STK4, HIF1A	222	188	18765	3.59689	0.940097	0.233764	0.229683
GOTERM_MF_DIRECT	GO:0030020~extracellular matrix structural constituent conferring tensile strength	4	1.71674	0.0123621	COL3A1, COL4A1, COL5A2, COL10A1	222	41	18765	8.24654	0.993181	0.381324	0.374668
GOTERM_MF_DIRECT	GO:0051879~Hsp90 protein binding	4	1.71674	0.0149694	RPS3, NR3C1, HIF1A, ARNTL	222	44	18765	7.68428	0.997638	0.414763	0.407523
GOTERM_MF_DIRECT	GO:0019899~enzyme binding	11	4.72103	0.0155148	ZFP36, ZFHX3, BTG1, RPS3, CTNNB1, MDM4, VHL, SOD2, HIF1A, SIRT1, LUC7L2	222	382	18765	2.43402	0.998108	0.414763	0.407523
GOTERM_MF_DIRECT	GO:0016922~ligand-dependent nuclear receptor binding	4	1.71674	0.0178638	TCF7L2, CTNNB1, HIF1A, SIRT1	222	47	18765	7.19379	0.999274	0.440184	0.4325
GOTERM_MF_DIRECT	GO:0046965~retinoid X receptor binding	3	1.28755	0.0186612	NR4A2, FUS, NSD1	222	18	18765	14.0878	0.999476	0.440184	0.4325
GOTERM_MF_DIRECT	GO:0046332~SMAD binding	4	1.71674	0.0221735	TGFBR3, COL3A1, COL5A2, CTNNB1	222	51	18765	6.62957	0.999876	0.493976	0.485353
GOTERM_MF_DIRECT	GO:0005201~extracellular matrix structural constituent	6	2.57511	0.0238084	COL3A1, SRPX2, COL4A1, COL5A2, COL10A1, FBN1	222	138	18765	3.67509	0.999936	0.502483	0.493711
GOTERM_MF_DIRECT	GO:0004879~RNA polymerase II transcription factor activity, ligand-activated sequence-specific DNA binding	4	1.71674	0.0257448	NR4A2, RORA, NR2F2, NR3C1	222	54	18765	6.26126	0.999971	0.516183	0.507172
GOTERM_MF_DIRECT	GO:0000981~RNA polymerase II transcription factor activity, sequence-specific DNA binding	24	10.3004	0.0283094	ZBTB18, RBPJL, TCF7L2, ZFHX3, SMAD4, PLAG1, FOXJ3, EN2, RORA, MITF, FOXO3, NR3C1, HIF1A, FOXP1, ARNTL, RUNX1, NR4A2, HOXA10, HEYL, KLF6, DACH1, MYCN, ZKSCAN2, PKNOX2	222	1279	18765	1.58612	0.99999	0.525545	0.516371
GOTERM_MF_DIRECT	GO:0003714~transcription corepressor activity	7	3.00429	0.0288329	BTG2, TBL1XR1, MIER3, NSD1, SMYD1, SIRT1, RUNX1	222	196	18765	3.01882	0.999992	0.525545	0.516371
GOTERM_MF_DIRECT	GO:0019900~kinase binding	5	2.14592	0.0305626	MYCN, BTG1, RPS3, PIP5K1A, CTNNB1	222	100	18765	4.22635	0.999996	0.532852	0.52355
GOTERM_MF_DIRECT	GO:1990837~sequence-specific double-stranded DNA binding	13	5.5794	0.0323363	ZBTB18, FOXJ3, EN2, ZBTB20, FOXO3, NR3C1, FOXP1, ARNTL, NR4A2, HOXA10, KLF6, MYCN, PKNOX2	222	556	18765	1.97635	0.999998	0.533513	0.524199
GOTERM_MF_DIRECT	GO:0046977~TAP binding	2	0.858369	0.0349191	HLA-C, HLA-A	222	3	18765	56.3514	0.999999	0.533513	0.524199
GOTERM_MF_DIRECT	GO:0003723~RNA binding	26	11.1588	0.0357414	OTUD4, MRPS14, ISG20L2, NOLC1, NR3C1, HSP90B1, ZFP36, PEG10, KHSRP, RPS3, ZNF106, TNPO1, FUS, API5, FNDC3A, HLA-A, C2ORF15, GNL3L, MEX3A, SON, PSPC1, RBM12B, TARDBP, ALDOA, LUC7L2, TNRC6B	222	1452	18765	1.51357	1	0.533513	0.524199
GOTERM_MF_DIRECT	GO:0019904~protein domain specific binding	8	3.43348	0.0359223	TRPS1, ANGEL1, VPS4A, NOLC1, HIF1A, SIRT1, SRCIN1, MAP3K5	222	262	18765	2.58098	1	0.533513	0.524199
GOTERM_MF_DIRECT	GO:0016740~transferase activity	6	2.57511	0.0470217	ALG8, TSTD2, UBE2D1, KRAS, SIRT1, GALNT10	222	166	18765	3.05519	1	0.669289	0.657606
GOTERM_MF_DIRECT	GO:1990756~protein binding, bridging involved in substrate recognition for ubiquitination	3	1.28755	0.0484025	KLHDC3, APPBP2, VHL	222	30	18765	8.4527	1	0.669289	0.657606
GOTERM_MF_DIRECT	GO:0002039~p53 binding	4	1.71674	0.0513835	RNF125, MDM4, HIF1A, SIRT1	222	71	18765	4.76209	1	0.686826	0.674837
GOTERM_MF_DIRECT	GO:0046983~protein dimerization activity	6	2.57511	0.0552954	MYCN, ID2, ID4, MITF, HIF1A, ARNTL	222	174	18765	2.91473	1	0.715272	0.702786
GOTERM_MF_DIRECT	GO:0019003~GDP binding	4	1.71674	0.0625353	NRAS, RAB14, KRAS, RAB22A	222	77	18765	4.39101	1	0.774561	0.76104
GOTERM_MF_DIRECT	GO:0001221~transcription cofactor binding	3	1.28755	0.0637419	CTNNB1, RORA, FOXO3	222	35	18765	7.24517	1	0.774561	0.76104
GOTERM_MF_DIRECT	GO:0046872~metal ion binding	40	17.1674	0.0753436	C11ORF54, PLAG1, ZBTB20, ZNF43, ZBTB44, PPM1D, IKZF3, GALNT10, LFNG, ZFP36, CSRP2, RNF138, NSD1, MKNK2, ENPP2, ZKSCAN2, ZNF800, COL10A1, SMYD1, ZNF106, LONRF1, RREB1, USP46, ZBTB18, SMAD4, FUS, PEX2, SOD2, SIRT1, AGMAT, FOXP1, HIC2, COL3A1, KLF6, MEX3A, STIM1, GNAQ, COL5A2, MDM4, ZNF134	222	2633	18765	1.28412	1	0.888612	0.8731
GOTERM_MF_DIRECT	GO:0003676~nucleic acid binding	8	3.43348	0.0787373	ZFHX3, PSPC1, PEG10, KHSRP, RBM12B, ENPP2, SNRNP27, TNRC6B	222	314	18765	2.15355	1	0.902104	0.886357
GOTERM_MF_DIRECT	GO:0001223~transcription coactivator binding	3	1.28755	0.0947036	SMAD4, RORA, HIF1A	222	44	18765	5.76321	1	1	0.985
GOTERM_MF_DIRECT	GO:0019903~protein phosphatase binding	4	1.71674	0.094748	CDKN1B, CTNNB1, HSP90B1, MAP3K5	222	92	18765	3.67509	1	1	0.985
GOTERM_MF_DIRECT	GO:0030331~estrogen receptor binding	3	1.28755	0.0983687	FUS, NSD1, CTNNB1	222	45	18765	5.63514	1	1	0.985

## Sheet: KEGG
Category	Term	Count	%	PValue	Genes	List Total	Pop Hits	Pop Total	Fold Enrichment	Bonferroni	Benjamini	FDR
KEGG_PATHWAY	hsa04068:FoxO signaling pathway	9	3.86266	0.00060207	SMAD4, NRAS, CDKN1B, KRAS, STK4, FOXO3, NLK, SOD2, SIRT1	119	131	8142	4.70062	0.134059	0.143895	0.13667
KEGG_PATHWAY	hsa05200:Pathways in cancer	18	7.72532	0.00158716	TCF7L2, SMAD4, CDKN1B, MITF, STK4, HIF1A, BBC3, HSP90B1, GNG13, RUNX1, HEYL, NRAS, CDK6, COL4A1, GNAQ, CTNNB1, KRAS, VHL	119	531	8142	2.31933	0.315887	0.156381	0.148529
KEGG_PATHWAY	hsa05167:Kaposi sarcoma-associated herpesvirus infection	10	4.29185	0.00196294	TCF7L2, ZFP36, NRAS, CDK6, HLA-C, CTNNB1, KRAS, HLA-A, HIF1A, GNG13	119	194	8142	3.52681	0.37475	0.156381	0.148529
KEGG_PATHWAY	hsa04550:Signaling pathways regulating pluripotency of stem cells	8	3.43348	0.00463765	SMAD4, NRAS, ZFHX3, ID2, ID4, CTNNB1, KRAS, LIFR	119	143	8142	3.8277	0.670762	0.228706	0.217223
KEGG_PATHWAY	hsa05220:Chronic myeloid leukemia	6	2.57511	0.00478464	SMAD4, NRAS, CDKN1B, CDK6, KRAS, RUNX1	119	76	8142	5.40159	0.682181	0.228706	0.217223
KEGG_PATHWAY	hsa05210:Colorectal cancer	6	2.57511	0.00804726	TCF7L2, SMAD4, NRAS, CTNNB1, KRAS, BBC3	119	86	8142	4.7735	0.855008	0.253342	0.240622
KEGG_PATHWAY	hsa05165:Human papillomavirus infection	12	5.15021	0.00836749	LFNG, RBPJL, TCF7L2, HEYL, NRAS, CDKN1B, CDK6, COL4A1, HLA-C, CTNNB1, KRAS, HLA-A	119	331	8142	2.48049	0.865776	0.253342	0.240622
KEGG_PATHWAY	hsa05213:Endometrial cancer	5	2.14592	0.00974402	TCF7L2, NRAS, CTNNB1, KRAS, FOXO3	119	58	8142	5.89829	0.903696	0.253342	0.240622
KEGG_PATHWAY	hsa04213:Longevity regulating pathway - multiple species	5	2.14592	0.0122597	NRAS, KRAS, FOXO3, SOD2, SIRT1	119	62	8142	5.51776	0.947564	0.253342	0.240622
KEGG_PATHWAY	hsa05215:Prostate cancer	6	2.57511	0.0131413	TCF7L2, NRAS, CDKN1B, CTNNB1, KRAS, HSP90B1	119	97	8142	4.23218	0.957642	0.253342	0.240622
KEGG_PATHWAY	hsa04933:AGE-RAGE signaling pathway in diabetic complications	6	2.57511	0.0148386	COL3A1, SMAD4, NRAS, CDKN1B, COL4A1, KRAS	119	100	8142	4.10521	0.971928	0.253342	0.240622
KEGG_PATHWAY	hsa04916:Melanogenesis	6	2.57511	0.0154355	TCF7L2, NRAS, GNAQ, CTNNB1, KRAS, MITF	119	101	8142	4.06456	0.975714	0.253342	0.240622
KEGG_PATHWAY	hsa05208:Chemical carcinogenesis - reactive oxygen species	9	3.86266	0.0155101	NRAS, PPIF, CYP1B1, KRAS, FOXO3, SOD2, HIF1A, NDUFC2-KCTD14, MAP3K5	119	223	8142	2.76135	0.97615	0.253342	0.240622
KEGG_PATHWAY	hsa05216:Thyroid cancer	4	1.71674	0.0161163	TCF7L2, NRAS, CTNNB1, KRAS	119	37	8142	7.39677	0.979415	0.253342	0.240622
KEGG_PATHWAY	hsa04974:Protein digestion and absorption	6	2.57511	0.0166772	SLC36A1, KCNK5, COL3A1, COL4A1, COL5A2, COL10A1	119	103	8142	3.98564	0.982037	0.253342	0.240622
KEGG_PATHWAY	hsa04520:Adherens junction	5	2.14592	0.0193443	TCF7L2, SMAD4, CTNND1, CTNNB1, NLK	119	71	8142	4.81832	0.990615	0.253342	0.240622
KEGG_PATHWAY	hsa05223:Non-small cell lung cancer	5	2.14592	0.0202591	NRAS, CDK6, KRAS, STK4, FOXO3	119	72	8142	4.7514	0.992491	0.253342	0.240622
KEGG_PATHWAY	hsa04137:Mitophagy - animal	5	2.14592	0.0202591	NRAS, KRAS, MITF, FOXO3, HIF1A	119	72	8142	4.7514	0.992491	0.253342	0.240622
KEGG_PATHWAY	hsa04066:HIF-1 signaling pathway	6	2.57511	0.0207963	ANGPT4, CDKN1B, MKNK2, VHL, ALDOA, HIF1A	119	109	8142	3.76625	0.993413	0.253342	0.240622
KEGG_PATHWAY	hsa04115:p53 signaling pathway	5	2.14592	0.0212002	CDK6, PERP, MDM4, PPM1D, BBC3	119	73	8142	4.68631	0.994032	0.253342	0.240622
KEGG_PATHWAY	hsa04218:Cellular senescence	7	3.00429	0.0255768	NRAS, CDK6, HLA-C, KRAS, HLA-A, FOXO3, SIRT1	119	156	8142	3.07014	0.997955	0.291089	0.276473
KEGG_PATHWAY	hsa05206:MicroRNAs in cancer	10	4.29185	0.0356954	NRAS, CDKN1B, CDK6, STMN1, CYP1B1, MDM4, KRAS, SIRT1, MCL1, FOXP1	119	310	8142	2.2071	0.999831	0.387782	0.368312
KEGG_PATHWAY	hsa04211:Longevity regulating pathway	5	2.14592	0.0399451	NRAS, KRAS, FOXO3, SOD2, SIRT1	119	89	8142	3.84383	0.999941	0.415082	0.394241
KEGG_PATHWAY	hsa05166:Human T-cell leukemia virus 1 infection	8	3.43348	0.0421006	ZFP36, SMAD4, NRAS, CDC23, HLA-C, KRAS, BUB3, HLA-A	119	222	8142	2.46559	0.999966	0.419252	0.398202
KEGG_PATHWAY	hsa05163:Human cytomegalovirus infection	8	3.43348	0.0447201	NRAS, CDK6, GNAQ, HLA-C, CTNNB1, KRAS, HLA-A, GNG13	119	225	8142	2.43272	0.999982	0.427524	0.406058
KEGG_PATHWAY	hsa05202:Transcriptional misregulation in cancer	7	3.00429	0.0611705	HOXA10, CDKN1B, MYCN, FUS, ID2, MITF, RUNX1	119	193	8142	2.48156	1	0.518895	0.492842
KEGG_PATHWAY	hsa05224:Breast cancer	6	2.57511	0.0620628	TCF7L2, HEYL, NRAS, CDK6, CTNNB1, KRAS	119	147	8142	2.79266	1	0.518895	0.492842
KEGG_PATHWAY	hsa04010:MAPK signaling pathway	9	3.86266	0.0632081	ANGPT4, CACNG8, NRAS, STMN1, MKNK2, KRAS, STK4, NLK, MAP3K5	119	294	8142	2.09449	1	0.518895	0.492842
KEGG_PATHWAY	hsa05226:Gastric cancer	6	2.57511	0.0649996	TCF7L2, SMAD4, NRAS, CDKN1B, CTNNB1, KRAS	119	149	8142	2.75517	1	0.518895	0.492842
KEGG_PATHWAY	hsa04151:PI3K-Akt signaling pathway	10	4.29185	0.0710012	ANGPT4, NRAS, CDKN1B, CDK6, COL4A1, KRAS, FOXO3, HSP90B1, GNG13, MCL1	119	354	8142	1.93277	1	0.518895	0.492842
KEGG_PATHWAY	hsa05221:Acute myeloid leukemia	4	1.71674	0.0729337	TCF7L2, NRAS, KRAS, RUNX1	119	67	8142	4.08479	1	0.518895	0.492842
KEGG_PATHWAY	hsa04934:Cushing syndrome	6	2.57511	0.0742722	TCF7L2, CDKN1B, CDK6, RBBP5, GNAQ, CTNNB1	119	155	8142	2.64852	1	0.518895	0.492842
KEGG_PATHWAY	hsa05203:Viral carcinogenesis	7	3.00429	0.0755968	RBPJL, NRAS, CDKN1B, CDK6, HLA-C, KRAS, HLA-A	119	204	8142	2.34775	1	0.518895	0.492842
KEGG_PATHWAY	hsa04390:Hippo signaling pathway	6	2.57511	0.077516	TCF7L2, SMAD4, ID2, CTNNB1, NF2, BBC3	119	157	8142	2.61478	1	0.518895	0.492842
KEGG_PATHWAY	hsa05160:Hepatitis C	6	2.57511	0.077516	MAVS, NRAS, CDK6, CLDN18, CTNNB1, KRAS	119	157	8142	2.61478	1	0.518895	0.492842
KEGG_PATHWAY	hsa05211:Renal cell carcinoma	4	1.71674	0.0781599	NRAS, KRAS, VHL, HIF1A	119	69	8142	3.96639	1	0.518895	0.492842
KEGG_PATHWAY	hsa04015:Rap1 signaling pathway	7	3.00429	0.0842198	ANGPT4, NRAS, ADORA2B, GNAQ, CTNND1, CTNNB1, KRAS	119	210	8142	2.28067	1	0.534449	0.507615
KEGG_PATHWAY	hsa05218:Melanoma	4	1.71674	0.0862976	NRAS, CDK6, KRAS, MITF	119	72	8142	3.80112	1	0.534449	0.507615
KEGG_PATHWAY	hsa05170:Human immunodeficiency virus 1 infection	7	3.00429	0.0872114	NRAS, AP1G1, GNAQ, HLA-C, KRAS, HLA-A, GNG13	119	212	8142	2.25916	1	0.534449	0.507615
KEGG_PATHWAY	hsa04722:Neurotrophin signaling pathway	5	2.14592	0.0940391	NRAS, FRS2, KRAS, FOXO3, MAP3K5	119	119	8142	2.8748	1	0.561884	0.533672
KEGG_PATHWAY	hsa05225:Hepatocellular carcinoma	6	2.57511	0.0966987	TCF7L2, SMAD4, NRAS, CDK6, CTNNB1, KRAS	119	168	8142	2.44358	1	0.563683	0.535381

## Sheet: classification
Term	Fold Enrichment	PValue	Count	Class	Term	Fold Enrichment	PValue	Count	Class
negative regulation of transcription from RNA polymerase II promoter	3.11763	1.92027e-08	33	BP	FoxO signaling pathway	4.70062	0.00060207	9	KEGG
positive regulation of transcription from RNA polymerase II promoter	2.42873	7.06348e-06	32	BP	Pathways in cancer	2.31933	0.00158716	18	KEGG
positive regulation of transcription, DNA-templated	2.85737	4.79126e-05	21	BP	Kaposi sarcoma-associated herpesvirus infection	3.52681	0.00196294	10	KEGG
regulation of transcription from RNA polymerase II promoter	1.90571	0.000244537	36	BP	Signaling pathways regulating pluripotency of stem cells	3.8277	0.00463765	8	KEGG
nucleoplasm	2.01918	1.77854e-11	86	CC	Chronic myeloid leukemia	5.40159	0.00478464	6	KEGG
nucleus	1.48427	7.48332e-06	96	CC	Colorectal cancer	4.7735	0.00804726	6	KEGG
nuclear speck	3.45268	6.66702e-05	16	CC	Human papillomavirus infection	2.48049	0.00836749	12	KEGG
cytoplasm	1.42985	0.000164004	85	CC	Endometrial cancer	5.89829	0.00974402	5	KEGG
protein binding	1.24255	5.37492e-08	184	MF	Longevity regulating pathway - multiple species	5.51776	0.0122597	5	KEGG
RNA polymerase II core promoter proximal region sequence-specific DNA binding	2.38499	5.02644e-06	34	MF	Prostate cancer	4.23218	0.0131413	6	KEGG
transcription factor activity, sequence-specific DNA binding	2.90418	0.000101795	19	MF	AGE-RAGE signaling pathway in diabetic complications	4.10521	0.0148386	6	KEGG
sequence-specific DNA binding	3.60786	0.000145951	14	MF	Melanogenesis	4.06456	0.0154355	6	KEGG
					Chemical carcinogenesis - reactive oxygen species	2.76135	0.0155101	9	KEGG
					Thyroid cancer	7.39677	0.0161163	4	KEGG
					Protein digestion and absorption	3.98564	0.0166772	6	KEGG
					Adherens junction	4.81832	0.0193443	5	KEGG
					Non-small cell lung cancer	4.7514	0.0202591	5	KEGG
					Mitophagy - animal	4.7514	0.0202591	5	KEGG
					HIF-1 signaling pathway	3.76625	0.0207963	6	KEGG
					p53 signaling pathway	4.68631	0.0212002	5	KEGG

## Sheet: cancer pathways
Pathways in cancer			Colorectal cancer			Endometrial cancer			Prostate cancer
hsa05200	hsa05200	fold change	hsa05210	hsa05210	fold change	hsa05213	hsa05213	fold change	hsa05215	hsa05215	fold change
TCF7L2	6934	4	TCF7L2	6934	4	TCF7L2	6934	4	TCF7L2	6934	4
SMAD4	4089	2	SMAD4	4089	2	NRAS	4893	4	NRAS	4893	4
CDKN1B	1027	2	NRAS	4893	4	CTNNB1	1499	4	CDKN1B	1027	2
MITF	4286	1	CTNNB1	1499	4	KRAS	3845	4	CTNNB1	1499	4
STK4	6789	1	KRAS	3845	4	FOXO3	2309	1	KRAS	3845	4
HIF1A	3091	1	BBC3	27113	2				HSP90B1	7184	2
BBC3	27113	2
HSP90B1	7184	2
GNG13	51764	1
RUNX1	861	1
HEYL	26508	1
NRAS	4893	4
CDK6	1021	1
COL4A1	1282	1
GNAQ	2776	1
CTNNB1	1499	4
KRAS	3845	4
VHL	7428	1
